# Supplementary material for: Cross-presentation of dead cell-associated antigens shapes the neoantigenic landscape of tumor immunity
Source: Nat Immunol. 2026 Jan 2;27(1):72–81. doi: 10.1038/s41590-025-02354-w (PMC12764433; doi:10.1038/s41590-025-02354-w)
Supplement: Supplementary file 4 — Statistical source data. [file 41590_2025_2354_MOESM4_ESM.xlsx]

## Sheet: Fig 1a
	Time (days)	Rag1–/–	WT	Clec9acre/cre or Clec9agfp/gfp	Batf3–/–
R1	129	0
R2	95	1
R3	92	1
R4	123	1
R5	152	0
R6	100	1
R7	103	1
R8	82	1
R9	95	1
R10	78	1
R11	82	1
R12	152	0
W1	116		1
W2	113		1
W3	92		1
W4	103		1
W5	78		1
W6	113		1
W7	92		1
W8	92		1
W9	92		1
W10	152		0
W11	129		0
W12	82		0
D1	68			1
D2	92			1
D3	120			1
D4	82			1
D5	100			1
D6	78			1
D7	123			1
D8	95			1
D9	61			0
D10	103			1
D11	92			1
R1	97	0
R2	85	1
R3	82	1
R4	85	1
R5	78	1
R6	96	1
R7	85	1
R8	97	0
R9	90	1
W1	127		0
W2	97		0
W3	127		0
W4	124		1
W5	97		0
W6	82		1
W7	97		0
W8	92		1
W9	117		1
W10	85		1
W11	78		0
W12	56		0
D1	96			1
D2	87			1
D3	97			0
D4	90			1
D5	90			0
D6	78			1
D7	90			1
D8	114			1
D9	85			1
D10	90			1
D11	96			1
R1	102	1
R2	98	1
R3	95	1
R4	77	1
R5	201	1
R6	116	1
R7	67	1
R8	74	1
R9	88	1
R10	102	1
W1	182		1
W2	147		1
W3	133		1
W4	84		1
W5	95		1
W6	88		1
W7	58		1
W8	81		1
W9	123		1
W10	126		1
W11	168		1
W12	204		1
W13	126		1
W14	151		1
W15	105		1
ntW16	48		0
ntW17	207		0
D1	109			1
D2	105			1
D3	77			1
D4	84			1
D5	95			1
D6	126			1
D7	130			1
D8	70			1
R1	76	1
R2	95	1
R3	83	1
R4	76	1
R5	99	1
R6	101	1
R7	99	1
R8	93	1
R9	93	1
R10	115	1
R11	132	1
ntRa	200	0
W1	68		1
W2	79		1
W3	72		1
W4	93		1
W5	101		1
W6	113		1
W7	111		1
W8	111		1
W9	113		1
W10	115		1
W11	115		1
W12	113		1
W13	117		1
W14	129		1
W15	140		1
W16	140		1
W17	154		1
W18	186		1
D1	68			1
D2	68			1
D3	68			1
D4	85			1
D5	68			1
D6	97			1
D7	95			1
D8	99			1
D9	79			1
D10	115			1
D11	125			1
D12	134			1
D13	134			1
D14	151			1
ntDa	157			0
ntDb	182			0
B1	68				1
B2	72				1
B3	72				1
B4	72				1
B5	85				1
B6	95				1
B7	89				1
B8	83				1
B9	101				1
B10	101				1
B11	129				1

## Sheet: Fig 1b
	WT								Clec9agfp/gfp
Area	32.995	71.71	46.223	42.632	69.843	18.361	146.003		193.621	146.423	159.963	80.752	202.204	97.226	140.157
	WT								DNGR-1KO
Count	9	13	9	7	11	1	5		28	30	17	11	11	21	10
