# Supplementary material for: Cross-presentation of dead cell-associated antigens shapes the neoantigenic landscape of tumor immunity
Source: Nat Immunol. 2026 Jan 2;27(1):72–81. doi: 10.1038/s41590-025-02354-w (PMC12764433; doi:10.1038/s41590-025-02354-w)
Supplement: Supplementary file 5 — Statistical source data. [file 41590_2025_2354_MOESM5_ESM.xlsx]

## Sheet: Fig 2c
WT	0	3/4/5	6/7	8/9/10	11/12	13/14/15	16/17	18/19/20	21/22	23/24/25
88W8	0	26.6684	151.044	450.857	672.8	895.63	1525.01
88W8c	0	21.0283	59.1612	211.07	316.609	759.196	1265.36
88W8a	0	25.4074	57.9935	168.06	215.247	520.654	961.24	1411.01
88W8b	0	22.326	30.432	190.86	301.71	501.761	887.878	1404.63
51W1	0	50.4251	102.59	128.778	247.515
51W1a	0	25.948	201.876	338.664	371.192	816.651	1312.46	1808.27
51W1d	0	69.0404	136.465	280.005	151.421	282.796	428.386	573.976	1004.95	2019.76
51W1b	0	42.9108	115.17	102.142	64.041	103.569	121.155	138.74	286.286	562.981
88W3	0	0	30.2606	35.6756	83.125	412.999	828.546	1479.38	1839.27
88W3d	0	0	25.7042	21.5225	139.724	315.975	615.105	1256.86
88W3a	0	6.90313	15.9474	31.1757	57.4301	92.1172	302.39	704.507	1310.71
88W3c	0	19.1239	25.6981	31.0552	55.6528	94.454	227.282	523.033	662.17	1103.88
51W8	0	19.315	44.7641	163.149	321.098	653.371	1109.8
51W8c	0	23.3725	46.4119	159.134	336.407	694.448	1007.51
51W8a	0	22.6224	31.0005	42.2939	67.2831	139.24	286.286	495.191	724.776	977.375
51W8b	0	13.557	18.9703	52.8843	87.4791	140.488	225.977	429.801	403.665	777.605
88W4	0	14.4169	39.3831	102.333	207.668	354.046	742.018	1099.07	1870.56
88W4d	0	23.3472	110.334	281.686	306.839	543.972	618.295	854.738	1554.86
88W4a	0	18.7831	69.0239	107.85	116.855	247.802	201.108	610.125	923.206	1522.6
88W4b	0	25.3794	75.246	159.842	221.761	283.303	395.18	424.28	613.851	1392.5
88W14	0	24.7132	25.3624	54.3593	161.919	517.204	751.434	1131.25	1408.85	1770.58
88W14a	0	19.9505	48.668	106.109	149.849	513.306	591.533	1008.49	1517.8
88W14c	0	16.8987	20.2474	36.3678	97.3944	488.217	557.75	1035.04	1158.48	1692.61
88W14b	0	12.7964	16.7361	35.538	96.4312	265.632	235.807	540.297	786.557	1039.63
88W18	0	14.8881	63.2261	97.8811	162.084	272.278	846.487	1389.75	1875.13
88W18c	0	18.3619	40.3721	55.0525	70.3976	149.337	307.057	1002.07	1834.43
88W18d	0	12.4364	35.5811	47.1203	82.8378	75.5238	104.272	504.042	686.82	1210.7
88W18a	0	7.53365	21.2494	18.7907	35.6624	17.9509	45.6638	254.468	399.749
88W16	0	16.7359	36.8189	105.754	202.151	523.571	805.651
88W16d	0	15.7261	21.7906	134.01	245.874	257.668	457.574	494.011	1166.49	1788.64
88W16b	0	18.5076	31.6548	83.0305	209.353	266.638	285.684	376.591	607.281	994.028
88W16c	0	14.8016	48.1081	92.1164	152.967	184.684	279.35	273.078	362.06	544.971
88W13	0	18.855	29.0616	94.0032	192.124	330.389	474.425	559.685	1008.88	1517.95
88W13b	0	11.4426	15.1147	30.3971	79.7732	144.07	305.2	552.704	725.204	1809.99
88W13d	0	20.0492	37.253	50.9443	91.9106	109.236	124.428	151.529	302.316	773.795
88W13c	0	7.96713	27.0171	54.0675	54.4098	10.976	10.0827	0	0	0
88W12	0	18.2893	38.678	108.445	193.706	291.648	436.79	573.493	1213.81
88W12c	0	9.56826	7.96963	103.852	283.777	384.18	413.654	480.849	632.755	1137.31
88W12b	0	3.11383	34.1659	57.5278	135.186	227.413	272.197	361.321	465.521	566.946
88W12a	0	6.75491	25.2357	15.0327	27.1261	38.37	26.0173	18.9963	11.5637	34.8038
88W6	0	29.2527	42.2242	138.841	257.191	458.054	715.595	1329.99	1854.54
88W6b	0	25.8587	42.8947	80.2108	149.023	190.715	206.326	396.731	596.089	1077.42
88W6d	0	22.7495	35.9747	100.072	119.8	106.821	174.301	235.468	314.028	662.972
88W6a	0	21.8889	17.814	42.5396	90.8764	86.3516	139.955	221.581	276.02	514.018
88W2	0	22.9842	93.5165	61.849	102.03	162.238	657.593	1237.12	1911.69
88W2a	0	16.7968	17.6922	21.078	57.5125	85.2209	240.331	382.941	312.239	674.414
88W2b	0	14.3731	42.7716	57.9238	40.8888	99.0138	93.4779	263.198	401.216	660.995
88W2c	0	26.5041	60.5865	58.071	63.3549	59.643	79.768	185.727	268.397	344.912
88W17	0	11.7597	27.1525	149.077	149.143	535.5	582.211	1084.23	1154.15	1549.6
88W17c	0	5.10401	25.9404	194.492	279.553	408.221	413.836	601.901	746.399	1233.18
88W17b	0	11.1547	26.9215	85.0291	271.598	157.018	286.203	278.605	406.796	508.026
88W17a	0	11.5407	19.0761	42.5104	113.869	119.059	108.64	156.974	236.504	402.293
88W15	0	7.81762	15.0701	26.5973	56.4937	240.039	327.614	459.784	977.086	1226.94
88W15b	0	8.42138	27.1901	48.7141	96.6743	120.321	183.296	305.245	464.593	647.703
88W15d	0	11.3672	29.1836	42.2828	42.4464	99.4112	92.3857	159.913	209.045	320.816
88W15c	0	8.78182	23.8003	35.5532	42.7369	48.878	54.5511	52.0917	24.7888	18.49
51W3	0	11.5715	29.2447	79.25	72.7617	66.2735	308.404	442.249	523.806	605.362
51W3a	0	13.5751	11.9709	29.9964	40.36	50.7236	76.2427	51.2578	190.665	330.072
51W3b	0	12.5823	78.0554	37.1518	60.3547	83.5577	82.4249	118.93	169.367	219.804
51W3d	0	16.3942	24.0028	20.7637	25.132	29.5002	29.4194	28.3843	31.1745	33.9647
51W7	0	8.75	45.1004	28.657	28.657	26.6788	48.0932	69.5077	91.8782	172.625
51W7a	0	16.4738	54.9267	73.0296	32.2702	18.1095	36.9653	55.8212	86.5502	232.117
51W7b	0	8.13974	37.7518	50.7714	50.6886	31.1315	64.6066	98.0816	57.9688	279.976
51W7d	0	7.205	13.0899	17.125	17.125	16.5082	28.8659	41.2235	48.3949	134.367
51W4	0	8.61513	19.1681	26.365	11.1739	12.2423	25.432	38.0572	79.3305	138.701
51W4d	0	17.6647	22.9179	32.7066	26.9314	18.0558	9.8415	46.7544	72.5	147.571
51W4a	0	18.6141	15.4514	19.234	13.3887	12.041	14.896	21.5961	48.074	129.01
51W4b	0	18.4954	7.82127	6.13816	13.5901	7.72935	25.432	27.0394	81.461	86.8612
51W2	0	4.79291	35.505	12.2597	8.4111	11.2772	15.0096	61.1058	114.124	78.6676
51W2d	0	12.8357	38.4891	32.7587	30.653	30.4156	23.7845	50.5993	71.7854	63.5409
51W2a	0	17.1985	34	39.0347	20.1816	11.9921	17.9272	38.7053	52.4426	51.1387
51W2b	0	18.218	22.8604	28.311	10.2575	7.8984	0	0	0	4.2837
88W5	0	18.3014	20.1062	38.614	68.25	184.54	346.659	509.207	1019.67	1431.52
88W5b	0	25.947	20.9026	24.1121	12.3088	14.0927	16.1285	43.7325	125.73	102.854
88W5c	0	15.7783	12.905	6.44602	7.3516	0	12.4091	29.6585	34.1473	35.8805
88W5a	0	5.41015	7.13198	43.1433	33.0223	0	0	12.9891	19.1184	10.7804
88W10	0	17.1597	47.1621	50.0176	50.0176	28.0767	34.2531	46.2479	180.996	148.487
88W10a	0	20.9581	47.1923	40.2544	36.436	36.436	47.0268	88.0219	111.377	95.3516
88W10d	0	32.2352	31.5703	33.85	33.85	28.2862	41.2568	42.4388	47.2836	47.3502
88W10c	0	20.4466	36.9876	32.8324	32.8324	22.9718	19.3443	0	16.4589	22.6214
88W9	0	11.893	20.6199	30.2344	35.1208	50.4345	69.8309	140.654	226.173	609.175
88W9a	0	6.8445	31.3079	20.2096	16.5412	19.0531	17.1597	19.8132	38.5634	63.5033
88W9b	0	7.2897	18.2731	12.4904	9.54152	0	10.6253	20.9887	19.693	0
88W9c	0	8.03217	23.2848	36.2163	0	11.9875	0	0	0	0
88W7	0	22.7676	26.8917	47.9525	100.787	223.231	292.819	535.925	897.693	1203.59
88W7a	0	0	20.5313	53.4801	17.3844	17.2161	8.69414	16.1112	0	0
88W7d	0	12.3872	22.4671	63.3072	30.0103	14.7065	7.30708	5.62503	0	0
88W7c	0	15.0383	33.4003	65.98	29.7045	18.2972	0	0	0	0
88W1	0	11.9013	25.2507	26.34	40.8854	117.36	112.499	147.521	147.707	270.979
88W1c	0	10.7277	20.133	31.7619	34.7742	0	13.4101	18.0712	30.423	13.0582
88W1d	0	0	0	11.3841	35.0521	55.7283	29.8673	27.4766	0	0
88W1b	0	7.71764	35.4568	34.6913	18.2419	0	0	0	0	0
88W11	0	7.30197	9.90173	13.524	8.04913	34.0866	26.4082	28.9651	45.2954	58.8038
88W11b	0	25.8036	32.321	20.3483	23.3899	21.0689	0	0	0	0
88W11c	0	10.816	10.2177	6.96227	0	9.0112	0	0	0	0
88W11d	0	0	4.03661	7.55634	11.9034	7.18963	0	0	0	0
51W5	0	16.4738	25.016	22.7338	20.449	8.87047	8.04863	0	0	0
51W5b	0	19.0136	16.032	16.5407	10.9164	0	0	0	0	0
51W5c	0	35.175	41.5836	48.5765	25.1053	29.5251	21.56	27.6322	5.8212	0
51W5d	0	6.67798	18.2386	12.6513	14.7197	18.729	19.0619	10.6168	0	0
51W6	0	8.85566	15.4288	3.91657	6.10031	4.2219	6.67181	4.83053	5.46325	5.16
51W6b	0	23.7063	63.2218	41.2822	40.1504	0	0	0	0	0
51W6c	0	15.4777	14.6579	6.79507	8.44942	0	0	0	0	0
51W6d	0	14.6907	41.7444	19.9599	31.9634	22.7535	7.26194	0	18.2613	0

## Sheet: Fig 2d
RAG1KO	0	3/4/5	6/7	8/9/10	11/12	13/14/15	16/17	18/19/20	21/22	23/24/25
88R5	0	22.9416	89.3352	238.549	438.258	459.539	718.616	997.462	1198.57	1321.09
88R5d	0	24.8762	71.6009	147.287	258.247	381.663	581.21	1042.73	1100.17	1289.84
88R5a	0	19.8205	44.6224	154.573	334.018	393.674	421.077	713.077	764.838	1040.67
88R5c	0	10.8592	41.1166	53.0296	87.2558	124.848	93.4813	149.532	123.845	104.045
88R5b	0	16.8982	55.0003	37.1917	29.8778	23.0004	0	0	0	0
51R6	0	17.1659	11.4595	12.2463	146.47	409.597	382.844	415.246	524.688	1058.01
51R6b	0	7.34063	14.2093	22.6418	39.5606	163.048	81.9723	308.667	334.577	674.872
51R6c	0	10.3634	22.272	16.8693	18.1383	105.448	115.743	203.686	261.978	557.186
51R6d	0	10.0582	12.7925	11.6558	34.5341	92.8109	275.279	219.048	346.239	816.366
88R4	0	11.8776	39.9526	129.707	355.226	454.683	649.665	1362.22	1714.95
88R4c	0	18.8847	24.9036	199.263	244.1	380.387	625.963	1257.42	1673.32
88R4a	0	12.5648	39.9802	89.004	94.3385	153.932	325.356	464.159	526.41	769.906
88R4e	0	11.0516	34.5001	46.1803	29.7989	12.4167	25.4063	60.1497	102.504	152.55
88R4d	0	17.0701	50.2952	21.0422	16.9941	6.59246	0	0	0	11.4264
88R9	0	31.0818	97.6151	234.315	268.85	328.623	553.558	855.995	1113.04
88R9b	0	26.6663	77.4322	279.441	83.4509	174.614	228.377	501.735	496.508	1003.03
88R9a	0	10.9278	26.399	44.9968	54.4428	64.0327	79.6871	107.62	221.582	232.54
88R9d	0	11.067	34.1016	151.586	238.444	296.445	285.588	287.834	257.372	269.908
88R9e	0	14.2974	22.2776	20.9446	15.5682	7.46474	7.72477	0	0	0
88R6	0	17.5099	67.4207	98.7871	100.326	129.161	252.551	496.284	791.391	1124.2
88R6b	0	18.7257	96.5214	170.472	94.0562	147.77	235.082	393.226	608.478	804.253
88R6e	0	38.1902	83.0813	84.5356	56.2408	102.629	185.625	370.795	506.938	877.273
88R6d	0	22.5552	42.7691	72.3448	73.357	116.646	309.704	380.572	525.449	632.657
88R6a	0	30.9584	58.3184	69.4411	63.3488	40.3991	79.9594	133.599	413.999	493.331
51R3	0	57.874	122.349	239.303	291.657	342.873	585.887	1049.29	1233.18	1579.95
51R3b	0	30.8087	81.3604	185.163	250.401	264.161	213.76	261.199	312.508	341.12
51R3a	0	46.3831	69.9772	87.562	124.722	109.824	131.514	149.553	160.46	181.189
88R11	0	7.75973	17.7324	22.118	37.9516	44.1695	35.7212	111.25	97.9926	169.302
88R11a	0	17.7906	53.1137	90.5339	67.7724	51.893	91.0882	77.5247	120.216	103.385
88R11c	0	3.69333	18.2078	49.6295	33.3355	47.2979	68.2282	99.0831	97.8545	113.869
88R11d	0	10.2029	7.80325	9.6788	20.0003	29.2648	29.2499	4.78	4.69569	0
88R11e	0	14.0468	33.4583	35.36	11.8182	0	0	0	0	0
51R8	0	6.05052	17.325	16.8892	22.0712	28.3485	51.7859	75.4565	64.5861	116.885
51R8d	0	12.3647	11.4678	20.1869	13.2874	14.8981	16.8682	25.5632	26.5903	52.9984
51R8a	0	27.1007	15.9936	9.58337	33.0223	36.4216	13.7577	10.7484	0	0
51R8b	0	23.3179	29.8125	19.6215	12.1911	6.3119	10.6799	0	0	0
51R2	0	0	6.776	0	0	0	0	0	0	0
51R2b	0	7.63765	19.0236	13.0518	3.65285	0	0	0	0	7.11044
51R2a	0	9.82716	11.5283	18.5402	0	0	0	0	0	0
88R1	0	4.0793	13.4673	8.85057	8.74586	13.4886	17.7152	16.896	25.9291	88.6358
88R1d	0	0	15.4056	13.8516	16.5148	11.9023	13.1335	19.112	22.8876	42.7662
88R1c	0	5.16908	9.45209	14.0252	10.6122	11.9847	11.6525	24.7135	25.631	49.045
88R1b	0	8.48718	17.5835	15.4154	5.39328	6.33085	0	0	7.39206	17.8633
88R1e	0	0	10.6608	0	0	9.71523	0	0	0	0
51R7	0	9.28125	10.983	12.3896	9.64315	19.0962	24.5949	44.1366	40.0212	38.6034
51R7b	0	9.04397	14.1854	10.7647	8.01978	13.1797	13.9263	26.8578	16.6939	7.77161
51R7a	0	0	12.8796	6.6985	10.6934	22.2409	27.573	22.326	11.3607	3.35344
88R7	0	8.02627	79.5299	85.3983	139.559	160.08	182.615	207.088	166.33	322.971
88R7c	0	20.6559	94.7737	86.596	67.183	46	68.9516	0	0	0
88R7a	0	12.2973	26.8164	45.2952	24.3183	25.0443	17.2233	0	0	0
88R7d	0	16.0817	29.2003	32.5115	32.5566	24.3049	11.3259	0	0	0
88R7e	0	10.6488	17.0886	28.0714	13.3796	7.18478	0	0	0	0
88R8	0	15.6925	16.4718	36.7885	36.0855	75.8868	95.6785	114.687	121.116	213.572
88R8a	0	17.0533	21.8071	12.6198	8.44919	0	0	0	0	0
88R8b	0	13.5643	63.4838	12.7053	0	0	0	0	0	0
88R8d	0	12.6881	59.3943	8.08369	0	0	0	0	0	0
88R8e	0	13.2586	36.2758	14.5744	0	0	0	0	0	0
51R5	0	10.8607	21.0058	20.0608	14.1181	10.0759	7.70883	0	0	3.42484
51R5b	0	14.5004	32.8662	22.2435	13.8128	18.4036	9.25785	6.04195	2.3147	3.67676
51R5c	0	15.874	27.4517	10.9641	8.88629	0	0	0	0	0
51R1	0	24.2706	74.2036	38.7932	19.4946	8.01435	0	0	0	0
51R1b	0	25.5594	43.0567	23.0991	8.0937	0	0	0	0	0
51R1c	0	27.5347	38.9284	41.7387	24.1065	16.2856	11.3402	0	0	0
51R1d	0	18.845	33.3779	54.6755	29.1307	22.2583	16.5023	0	0	0
51R1e	0	38.4746	47.8903	37.0395	20.3706	13.7879	0	0	0	0
51R4	0	13.0028	20.5913	4.7541	0	0	0	0	0	0
51R4b	0	13.6233	9.40442	3.64354	0	0	0	0	0	0
51R4c	0	16.3843	22.4052	11.6037	0	0	0	0	0	0
88R2	0	8.90173	11.9109	16.676	19.179	18.1817	29.6616	21.3461	0	0
88R2b	0	10.0988	9.67216	16.0364	11.8968	25.2566	9.1598	0	0	0
88R2c	0	8.625	14.5212	17.8506	12.3587	0	0	0	0	0
88R2a	0	5.29276	10.5036	19.0031	15.376	0	0	0	0	0
88R2e	0	9.14227	9.56153	6.33807	4.52924	0	0	0	0	0
88R3	0	12.0305	35.2659	18.9704	25.454	14.1152	0	0	0	0
88R3a	0	9.63915	24.1865	30.2358	15.3328	0	0	0	0	0
88R3e	0	19.4408	34	37.0115	30.4693	10.8977	9.01688	0	0	0
88R3b	0	11.6862	10.0582	16.1293	14.7353	14.3656	14.9818	7.50154	8.16966	0
88R3d	0	14.3656	16.3395	9.49256	7.05684	0	0	0	0	0
88R10	0	7.976	19.5381	24.2493	32.8536	16.0695	20.9026	0	4.76077	17.9127
88R10a	0	23.4888	74.8154	26.7803	34.6935	0	0	0	0	0
88R10b	0	8.39559	31.5846	8.78125	8.00759	0	0	0	0	0
88R10c	0	15.7261	34.2453	12.1522	4.84344	0	0	0	0	0
88R10e	0	10.6857	15.4797	9.34531	10.1351	0	0	0	0	0

## Sheet: Fig 2e
DNGR-1KO	0	3/4/5	6/7	8/910	11/12	13/14/15	16/17	18/19/20	21/22	23/24/25
51D11	0	65.1999	63.5833	835.182	1239.51
51D11a	0	44.0325	130.101	504.404	972.51
51D11b	0	46.2303	106.632	479.936	685.789	1013.63
51D11d	0	27.9994	59.4619	229.715	459.166	1041.63	1049.09
51D11e	0	47.1093	59.048	397.82	559.339	786.65	897.54	2008.55
88D5	0	4.92	39.8898	145.778	294.161	652.963
88D5d	0	2.48004	26.6042	173.458	458.401	1011.52	1137.56
88D5e	0	12.0657	66.9047	148.497	313.796	592.734	925.038
88D5c	0	14.872	84.0378	81.8003	145.2	201.841	332.926
88D5b	0	4.60992	47.9829	71.8246	98.7264	210.271	362.262	1096.46
88D13	0	30.5372	41.3012	141.982	184.962	336.151	579.406
88D13d	0	7.84093	20.9484	146.074	330.373	577.519	765.919	1332.86
88D13b	0	9.85658	22.4842	90.5367	204.817	381.709	474.651	1229.44
88D13e	0	8.88733	18.513	130.548	156.689	256.995	366.469	894.076
88D13a	0	9.26865	14.4226	37.2006	30.5071	40.7098	59.3588	201.557	321.993	327.721
88D14	0	7.46361	95.7462	154.577	137.394
88D14e	0	14.1851	24.0335	74.6314	109.609
88D14b	0	16.4135	76.6834	238.367	402.035	826.421	1188.98
88D14a	0	26.3169	94.0896	116.265	228.488	367.521	611.946	739.636	1347.57
88D14d	0	14.2783	27.6932	79.7337	113.276	182.219	254.203	228.503	357.92	438.506
88D11	0	9.76516	48.2589	163.701	201.567	250.533	438.294
88D11d	0	18.1732	49.8192	105.113	101.828	270.797	271.233	443.957
88D11a	0	27.5069	60.2952	75.8238	82.8056	126.836	178.605	234.664	540.423
88D11c	0	19.683	56.3476	132.258	168.777	205.703	419.268	404.035	829.754	1387.94
88D11e	0	13.0028	57.2679	50.7503	53.889	76.4298	74.3178	112.745	119.524	212.144
88D1	0	5.13098	25.0128	37.7173	145.327	181.135	245.785	419.701
88D1c	0	2.42302	19.979	66.378	127.336	118.623	221.921	331.84	586.456
88D1a	0	5.06164	13.6422	127.662	196.64	374.181	462.622	692.027	1123.87
88D1e	0	7.01358	12.1058	25.205	76.1392	129.668	311.487	380.871	605.24	1821.86
88D1d	0	6.171	6.93074	16.9172	54.7242	87.8117	118.226	171.336	266.134	594.65
51D6	0	17.439	37.7096	59.5509	129.167	156.039	213.802	537.438	830.325	1283.83
51D6e	0	10.4923	37.8843	94.3543	169.842	152.915	159.239	360.124	501.328	994.038
51D6c	0	15.1982	19.7192	47.9073	78.5498	102.899	186.227	373.624	574.801	940.686
51D6a	0	13.4832	68.5199	67.374	120.894	219.477	316.071	514.766	661.82	951.137
51D6d	0	6.79728	8.64832	8.09676	8.66073	8.31609	11.2502	15.7193	20.55	21.8428
88D7	0	33.6011	75.5891	97.0933	188.738	290.175	377.095	697.104	981.586	1231.31
88D7d	0	12.5033	16.6976	44.3539	75.5634	97.2486	166.833	318.964	506.586	740.177
88D7b	0	21.5791	35.7948	92.332	57.4298	104.147	138.995	170.72	238.84	308.2
88D7a	0	12.8678	15.8515	51.9021	103.486	111.116	135.796	168.84	229.156	346.565
88D7e	0	13.6662	16.5896	35.0382	48.497	58.4213	75.4565	94.0894	151.116	121.491
88D2	0	10.5151	21.7987	21.8411	12.5453	20.1393	25.4664	65.3423	61.4955	362.368
88D2d	0	6.4538	15.5634	12.6219	13.937	22.1839	21.2861	79.0448	187.825	524.729
88D2b	0	4.45465	27.8573	24.01	0	0	0	25.6695	36.642	148.916
88D2c	0	10.5831	20.8143	13.2314	0	0	0	0	0	0
88D2e	0	0	27.8374	0	0	0	0	0	0	0
88D9	0	12.7127	21.0745	43.9215	76.3265	75.2848	178.38	212.765	325.072	465.297
88D9e	0	10.1272	23.3343	32.5212	36.5908	70.6905	88.1289	83.2657	141.975	208.301
88D9c	0	9.47615	16.7686	14.1134	21.745	25.1001	39.641	102.064	137.014	171.313
88D9b	0	5.58407	18.8122	21.0204	41.7435	47.4033	91.1926	62.8282	28.2879	21.4245
88D9d	0	10.2612	36.6816	17.6861	38.9376	18.7453	12.9216	0	0	0
88D8	0	0	21.5963	10.2097	10.8387	70.2775	144.041	252.39	387.597	934.062
88D8e	0	13.6233	25.6898	24.6837	12.9554	64.0252	97.0053	102.785	120.594	337.917
88D8b	0	11.693	20.9306	22.8435	20.6203	24.4858	32.2689	69.9242	94.8876	125.548
88D8c	0	10.3548	31.2147	26.5647	20.8495	28.4062	37.8034	48.0569	71.2732	145.68
88D8d	0	13.9979	22.3108	28.5967	14.7971	16.1723	15.5721	16.714	12.6443	8.96772
51D8	0	9.45159	18.5837	45.84	17.6108	43.5523	70.6949	60.0598	116.803	197.086
51D8d	0	20.2566	17.1704	14.3872	36.0344	93.2239	133.917	94.9365	147.203	119.553
51D8b	0	14.3275	10.7578	16.036	25.6128	30.413	30.0998	39.2904	42.8995	87.2429
51D8c	0	14.4635	9.41407	12.4502	26.2122	9.28464	8.65625	3.46185	5.38937	6.7889
88D4	0	11.7635	65.9249	175.172	169.837	297.208	329.907	526.267	769.707	1004.71
88D4d	0	20.6782	36.9049	53.8712	35.2297	80.4907	97.4687	413.291	584.779	845.991
88D4c	0	13.0555	15.0359	23.6153	27.3598	30.9438	33.8221	42.2839	72.0965	79.9184
88D4e	0	13.5813	16.6137	24.0222	19.016	34.5511	27.9924	25.9611	51.9633	62.1859
88D4b	0	15.086	16.4098	17.7514	6.42735	6.65285	3.10157	3.159	2.55879	6.25219
88D6	0	10.9989	10.985	35.017	49.7101	36.6949	54.9877	26.459	20.6808	53.2491
88D6b	0	9.57991	17.8266	24.1055	31.5264	38.4784	34.5164	37.3326	57.6995	63.936
88D6c	0	8.96772	24.4207	24.4234	37.04	30.734	15.1815	0	0	0
88D6d	0	11.5415	10.8986	21.1116	14.1323	11.5132	10.3226	18.0669	19.0221	12.9472
88D6e	0	12.8357	13.6687	27.6941	26.885	21.4832	29.9309	22.3655	20.9581	30.5847
51D9	0	5.39169	11.4979	12.9623	19.5145	0	11.6312	20.5532	26.8113	47.0712
51D9b	0	8.02175	7.21406	8.84911	6.78648	7.41065	14.4581	4.94508	10.7479	10.8454
51D9c	0	15.6459	16.5991	13.3911	11.1211	9.49385	7.14566	12.0076	43.5474	62.9035
88D12	0	28.979	16.1312	33.4628	14.3731	12.9647	10.9512	20.5821	28.4751	25.9276
88D12a	0	7.89717	39.5162	15.2452	18.4316	12.6848	10.4731	11.7383	25.3107	21.489
88D12b	0	12.3193	11.0443	13.6808	9.91804	0	0	0	0	0
88D12c	0	4.5523	8.875	47.1979	34.24	23.6196	15.1368	10.4145	11.8047	9.06304
88D12d	0	6.1468	13.995	56.2467	30.3997	22.815	9.94762	9.14227	21.8542	18.7972
88D3	0	8.57981	31.4304	146.496	112.764	118.384	114.621	266.112	396.493	832.437
88D3a	0	8.7853	26.7633	20.2796	13.1052	7.93542	0	0	0	24.3585
88D3b	0	8.42138	24.3428	28.5676	12.239	0	0	0	0	0
88D3d	0	6.18988	21.0841	37.0177	15.5783	7.04761	7.51896	4.80249	12.2776	9.02239
88D3e	0	5.64563	15.07	34.2488	5.62275	0	0	0	5.6923	15.0553
51D1	0	26.7643	61.2714	103.211	158.754	214.298	463.794	435.52
51D1a	0	29.8788	59.813	16.0775	17.3035	18.5294	9.60506	0	0	0
51D1b	0	38.755	42.1724	0	0	0	0	0	0	0
51D1d	0	32.6226	27.8511	0	3.25886	6.51773	0	0	0	0
51D2	0	23.1336	72.0003	64.0623	41.4134	82.6166	106.791	130.966	219.42	325.652
51D2a	0	32.6787	61.0513	50.5237	15.8515	0	9.76293	19.5259	0	0
51D2c	0	103.733	95.3027	36.6666	13.7022	20.0593	13.8265	7.59375	5.7437	0
51D2d	0	35.0208	34.875	76.9536	36.8923	23.7184	27.907	32.0955	5.4872	0
51D5	0	17.8072	69.1746	41.7934	55.2779	8.928	10.9794	0	0	0
51D5b	0	10.8903	21.3481	27.8812	19.3228	26.136	42.1378	38.4	32.5175	22.7933
51D5c	0	0	8.00408	13.6806	0	0	4.77405	2.254	0	0
51D5d	0	0	29.7458	20.6293	0	0	0	0	0	0
51D5e	0	9.2173	40.202	23.765	0	0	0	0	0	0
51D3	0	17.0504	18.4459	20.5527	0	0	9.922	0	0	0
51D3b	0	40.6023	29.4772	13.9906	0	0	0	0	0	0
51D3c	0	42.4825	45.7191	16.3575	0	0	0	0	0	0
51D3d	0	15.6602	17.3501	13.0075	5.566	9.13878	0	0	0	0
51D3e	0	16.0578	35.1201	15.5641	0	0	0	0	0	0
51D7	0	5.8	7.96477	15.3	11.0516	0	0	0	0	0
51D7b	0	0	9.28342	53.016	0	0	0	0	0	0
51D7c	0	22.95	25.674	31.232	12.5086	8.00114	15.3569	0	0	0
51D7d	0	4.046	15.0511	8.464	0	0	0	0	0	0
51D10	0	29.1352	31.36	45.3121	36.9602	32.5425	13.3635	8.32655	0	0
51D10b	0	16.3821	44.8124	69.7048	71.9312	42.9682	17.1694	12.0416	0	0
51D10c	0	17.9139	28.7445	24.0448	17.664	18.7798	7.53821	5.14842	3.82215	0
51D10d	0	10.9311	33.9003	48.0816	46.4062	27.5804	10.3065	7.27834	0	0
88D10	0	5.88612	9.91161	0	0	0	0	0	0	0
88D10b	0	11.8995	22.8538	7.442	0	0	0	0	0	0
88D10c	0	10.7528	22.0999	7.96595	5.46896	0	0	0	0	0
88D10d	0	3.77856	5.90976	6.70761	4.30726	0	0	0	0	0
88D10e	0	6.54998	5.67422	0	0	0	0	0	0	0
