# Supplementary material for: Cross-presentation of dead cell-associated antigens shapes the neoantigenic landscape of tumor immunity
Source: Nat Immunol. 2026 Jan 2;27(1):72–81. doi: 10.1038/s41590-025-02354-w (PMC12764433; doi:10.1038/s41590-025-02354-w)
Supplement: Supplementary file 6 — Statistical source data. [file 41590_2025_2354_MOESM6_ESM.xlsx]

## Sheet: Fig 4b
	fold increase
mut spectrin	2.7	2.8	3.7
88D2a	1	1.2	0.7
88D2c	0.7	1	0.9
88D4a	4.8	2.4	5.4
88D4b	1	1.3	0.5
88D6	1.5	1	0.9
88D8a	2.3	0.7	0.3
88D8b	1.9	1.5	1
88D12a	6.3	8	4.8
88D12b	0.8	0.9	0.5

## Sheet: Fig 4c (L)
Mut Spectrin	no peptide		peptide
	1612.99	1343.16	32289.2	36674.8
	1559.38	1281.22	19545.5	19937.8
	1946.13	2424.93	46186	48244.1
	4130.75	4354.36	35443.2	33212.1
	2432.15	2021.43	44650.5	43294.2

## Sheet: Fig 4c (M)
88D4a	no peptide		peptide
	606.73	641.62	1953.68	2235.5
	1300.12	848.11	4118.63	3944.36
	513.03	422.79	4647.97	4788.78
	2263.64	1800.18	30910.8	24893.3
	1805.3	1294.72	8055.44	6391.78

## Sheet: Fig 4c (R)
88D12a	no peptide		peptide
	174.04	151.08	337.64	424.28
	1006.88	914.49	6710.68	7659.12
	1145.09	1471.11	22981.9	15963.6
	1702.52	2182.7	20966.7	18769.1
	2040.17	1918.37	46499.7	44650.5

## Sheet: Fig 4d (L)
Time (days)	MCA205-β2-spectrin WThigh - WT (n=11)												MCA205-β2-spectrin WThigh - sGsn–/– (n=10)												MCA205-β2-spectrin MUTANThigh - WT (n=11)												MCA205-β2-spectrin MUTANThigh - sGsn–/– (n=9)
0	0	0	0	0	0	0	0	0	0	0	0		0	0	0	0	0	0	0	0	0	0			0	0	0	0	0	0	0	0	0	0	0		0	0	0	0	0	0	0	0	0
4	86.6386	97.1701	44.9279	59.1492	33.7638	55.6105	48.9371	58.0897	40.8344	100.101	24.8263		24.7658	14.8473	21.5372	17.8602	31.3855	34.8717	31.9485	57.0042	46.4814	41.9281			102.539	21.2514	37.3089	47.4009	22.2155	28.9504	98	25.1795	34.7944	53.5297	48.0595		14.9856	39.7221	27.1068	9.9877	13.6858	24.443	17.9875	21.7201	17.9901
6	146.175	258.457	234.209	177.071	73.4867	152.988	137.959	175.101	159.29	152.645	110.745		94.1934	64.2938	89.1755	61.4041	105.29	42.7662	87.8955	157.69	182.492	122.929			183.002	87.2292	91.5094	127.307	77.6716	198.026	291.707	74.1034	148.842	82.8385	74.2669		61.6848	87.4491	99.6365	38.8447	17.1106	99.9739	94.25	88.9574	47.3993
8	159.731	375.566	304.946	300.613	141.15	255.5	220.733	286.718	219.19	156.87	138.867		191.314	188.277	248.774	289.37	405.514	114.001	226.325	371.69	338.243	233.697			312.209	154.522	139.928	244.576	204.484	198.311	321.929	92.6052	192.042	172.026	145.416		134.122	157.465	296.972	124.56	50.0874	61.3151	131.208	168.345	116.168
10	242.349	518.688	353.886	324.669	298.544	297.372	286.993	385.345	285.523	276.06	201.557		194.331	221.474	256.869	370.626	356.926	117.636	261.855	526.73	424.654	265.651			267.815	178.46	209.265	303.36	200.09	253.946	282.992	119.771	177.511	265	210.076		147.166	206.712	242.62	118.654	67.23	101.93	177.401	137.782	135.483
12	351.723	808.96	500.689	406.534	492.248	475.895	510.15	609.325	439.886	481.394	285.32		416.263	360.803	307.715	606.137	540.425	170.735	477.878	856.244	698.173	346.937			431.94	227.514	256.161	459.064	315.224	382.584	423.401	304.868	309.624	402.94	259.875		216.102	237.766	298.079	183.744	187.62	143.799	192.004	189.439	204.555
14	500.564	1257.92	1026.97	569.846	716.334	610.096	611.006	887.105	564.764	729.572	534.958		529.96	443.89	662.992	812.63	917.213	304.142	321.076	1008.48	1003.53	624.241			434.223	264.17	267.041	587.603	480.979	263.802	337.682	361.716	245.881	374.258	267.747		378.815		350.065	137.732	294.511	103.664	201.858	329.14	125.534
16	592.051			592.03	914.01	1011.93	837.644	1098.81	811.948	869.383	742.292		642.144	682.502	698.451	917.768	901.703		900.58	1310.41	1310.57	729.573			511.231	272.663	273.164	501.195	334.848	234.179	310.81	357.232	389.375	429.134	242.506		432.431		572.243	271.465	489.072	163.132	287.276	550.54	135.102

## Sheet: Fig 4d (R)
Time (days)	MCA205-β2-spectrin WTlow- WT (n=12)												MCA205-β2-spectrin WTlow - sGsn–/– (n=10)												MCA205-β2-spectrin MUTANTlow - WT (n=11)												MCA205-β2-spectrin MUTANTlow - sGsn–/– (n=10)
0	0	0	0	0	0	0	0	0	0	0	0	0	0	0	0	0	0	0	0	0	0	0			0	0	0	0	0	0	0	0	0	0	0		0	0	0	0	0	0	0	0	0	0
4	96.4514	57.958	45.994	36.4216	74.5736	33.3751	61.3921	101.256	43.7505	45.8429	60.9332	62.4452	50.0487	20.2306	20.9895	75.4313	26.95	47.4609	38.6062	32.8741	46.4	48.1209			45.7229	50.5092	49.0956	20.5063	16.3724	31.9425	80.8936	47.3036	11.7975	62.4952	59.3538		46.5302	36.5272	51.2226	53.4396	42.0672	27.9651	13.7606	28.7147	49.0887	25.2674
6	248.459	149.779	96.3672	92.6853	117.025	75.1373	122.975	185.852	247.79	79.9808	169.627	157.51	172.281	83.8487	71.6636	149.043	59.2313	108.54	147.473	123.437	169.069	130.581			157.365	134.943	228.707	43.6203	85.125	122.491	245.09	131.364	89.1897	126.506	110.183		148.634	177.845	166.137	182.888	216.832	85.5365	42.4579	95.4372	104.238	121.305
8	367.432	216.203	234.95	227.98	258.101	103.645	251.942	295.857	350.683	227.037	206.381	252.137	223.314	285.731	228.402	310.105	113.144	204.877	155.384	347.202	210.893	195.905			260.488	185.686	480.064	56.2273	159.526	203.694	475.544	221.434	137.023	264.339	208.358		176.189	205.938	218.58	230.888	310.08	105.184	41.5515	172.233	118.438	99.6177
10	544.251	298.622	328.064	317.265	423.421	125.991	325.864	335.591	468.838	208.653	378.425	321.434	375.014	308.2	359.654	319.706	90.7497	179.099	158.173	404.818	318.087	238.6			236.418	223.344	440.515	85.7791	144.147	276.455	614.998	265.721	182.367	231.681	190.007		345.074	328.677	386.364	470.488	434.249	219.363	114.932	261.747	234.67	252.486
12	705.692	382.676	450.353	433.39	649.427	280.263	564.541	560.82	735.655	405.652	685.048	379.765	548.488	493.478	451.223	543.769	212.766	359.845	348.541	650.184	437.475	423.057			480.977	544.385	760.906	134.228	329.655	518.937	834.605	406.397	337.199	456.861	345.649		314.56	354.513	513.936	440.065	517.133	192.78	90.1044	259.132	207.494	158.34
14	1072.46	545.854	553.575	466.195	757.186	307.822	804.498	873.041	816.651	654.993	536.129	351.816	707.809	419.531	711.728	707.627	295.412		383.357	821.449	705.892	459.871			601.574	493.201	818.343	224.367	246.475	460.848	1062.73	540.184	507.227	560.2	439.244		403.292	413.286	509.696	412.409	361.267	387.874	144.578	299.035	248.392	298.451
16	1573.64	658.525	763.069	626.487	1058.61	387.698	962.558	894.348	1086.54	952.084	589.302	436.815	783.686	579.099	870.252	960.53	470.573		635.638	1246.94		595.838			578.595	473.177	1300.62	309.373	322.154	454.814	1440.76	668.28	479.167	611.84	633.119		589.205	438.083	528.196	574.642	332.48	415.526	162.282	374.929	253.138	332.228

## Sheet: Fig 4e
Time (days)	WT (n=17)																			sGsn-/- (n=15)																			sGsn-/- Clec9agfp/gfp (n=19)
0	0	0	0	0	0	0	0	0	0	0	0	0	0	0	0	0	0			0	0	0	0	0	0	0	0	0	0	0	0	0	0	0					0	0	0	0	0	0	0	0	0	0	0
5	126.079	214.899	286.869	97.4175	69.8992	19.4791	29.1919	158.481	113.287	175.956	97.8532	161.164	130.533	55.7501	259.978	325.932	120.147			42.592	52.9119	16.6698	75.2227	0	47.6021	33.0378	11.5845	79.0499	34.9333	59.1854	150.397	0	96.5503	29.8628					563.093	453.52	32.2406	243.891	81.3857	189.211	165.004	80.1108	203.959	143.096	17.3666
7	92.0677	37.485	475.215	249.854	679.019	629.856	106.226	285.663	244.46	244.23	79.3909	279.371	185.962	86.1496	104.964	347.961	258.989			55.3962	19.4066	22.5083	228.092	21.1123	52.3747	62.1257	54.9511	83.8861	146.853	89.991	141.752	10.5806	236.105	55.7424					776.402	358.459	364.392	375.545	130.299	292.577	399.168	189.318	548.276	211.133	112.193
10	426.659	498.25	462.392	627.368	889.15	945.661	142.609	294.854	367.526	320.74	201.257	395.548	177.696	162.626	504.406	523.659	384.278			228.254	73.3874	162.826	474.092	88.7522	210.801	254.731	216.887	84.5562	378.103	208.138	82.7346	0	379.283	80.0113					904.408	592.285	622.936	547.956	468.443	326.407	556.578	309.082	464.305	494.908	169.861
12	432.123	422.95	836.798	585.96	714.71	942.716	277.706	618.866	653.698	402.404	213.064	294.266	333.814	252.371	861.967	346.687	809.339			504.514	122.322	101.131	312.483	183.795	230.945	304.9	312.83	153.961	576.184	157.672	391.311	3.59606	663.378	90.1811					1109.04	629.766	1054.11	861.842	479.202	426.418	873.718	814.819	467.714	953.267	393.165
14	488.002	601.1	855.389	504.886	1496.26	825.7	589.103	624.004	561.871	543.64	442.316	506.024	370.603	798.387	843.339	691.174	1038.95			447.921	162.017	42.9385	233.278	172.974	284.181	301.676	415.859	147.438	992.977	132.205	739.469	43.0696	1365.89	176.694					1345.37	754.016	1187.42	821.204	552.313	457.263	910.803	739.144	447.921	927.856	583.689
17	512.187	502.825	1148.07	830.6	1567.97	1711.67	771.302	619.955	843.46	1025.93	580.468	460.807	790.074	913.006	1122.33	1281.53	1609.56			505.857	205.597	159.591	431.936	136.667	588.761	309.715	54.0601	348.239	1079.99	480.754	686.227	259.533	1256.11	306.903					2105.24	1014.06	1187.92	825.7	672.786	718.182	1172.46	983.43	835.335	1337.29	470.465
19	844.5	614.6	1964.79	848.438	2589.39		924.574	837.583	711.956	1013.78	378.219	824.582	1092.69	1457.88	1421.94	1466.53	2871.02			956.046	256	158.101	678.669	186.233	1068.53	299.943	1075.84	279.482	1242.5	526.658	1080.15		1759.37	635.103						687.634	2341.3	362.677	868.498	449.748	1195.74	307.712	1099.93	1528.29	632.15
21	939.007	425.91		969.397			685.401	1055.01	726.7	1020.05	578.306	1459.15	1485.03	2255.92	1371.91	1591.01				1240.24		183.886		181.992		406.033	451.497	424.715	1452.78	570.074				1439.64						1422.59			1098.29	729.137	1375.29	1153.92	1026.86	2228.31	662.727
[truncated: 8 more columns]
