# Supplementary material for: Cross-presentation of dead cell-associated antigens shapes the neoantigenic landscape of tumor immunity
Source: Nat Immunol. 2026 Jan 2;27(1):72–81. doi: 10.1038/s41590-025-02354-w (PMC12764433; doi:10.1038/s41590-025-02354-w)
Supplement: Supplementary file 7 — Statistical source data. [file 41590_2025_2354_MOESM7_ESM.xlsx]

## Sheet: Fig 5a
	LAOVA		mutLAOVA
0*	0*	0*	0*	0*
1:32	0	0	0	0
1:16	0.276	0	0	0
1:8	1.226	0.811	0	0
1:4	2.261	1.808	0	0
1:2	7.888	3.055	0.407	0.253
1:1	11.318	10.175	0.747	0.953

## Sheet: Fig 5b-c
	LAOVA (isotype control)		mutLAOVA (isotype control)		LAOVA (1F6)		mutLAOVA(1F6)
0*	0.058*	0.069*	0*	0*	0*	0*	0*	0*
1:16	0.82	0.024	0	0	0	0	0	0
1:8	2.456	1.498	0	0.011	0	0	0	0
1:4	13.14	6.434	0.182	0.375	0	0	0	0
1:2	16.462	9.523	0.769	0.569	0	0	0	0
1:1	19.692	15.012	1.226	0.97	0	0	0	0
2:1	12.518	13.445	1.41	1.785	0.31	0.24	0.071	0.008

## Sheet: Fig 5c (L)
	C9A/KO Mutu		2W/KO Mutu
0	0	0	0	0
25	22.2	22.2	20.8	25.3
100	24.8	21.4	18.5	19.1

## Sheet: Fig 5c (R)
	C9A/KO Mutu + LAOVA		C9A/KO Mutu + muLAOVA		2W/KO Mutu + LAOVA		2W/KO Mutu + muLAOVA
1:32*	159*	0*	0*	0*	0*	0*	0*	0*
1:16	0.89	0.548	0	0	0	0	0	0
1:8	1.581	1.613	0.054	0.088	0	0	0	0
1:4	16.125	17.598	0.545	0.64	0	0	0	0
1:2	68.101	55.023	1.646	1.194	0	0	0	0
1:1	37.896	50.989	1.578	1.59	0	0	0	0

## Sheet: Fig 5d
	ControlAffimer-OVA			Affimer 6-OVA			LA-OVA
1:1	6.5	7.7	5.1	19	18.8	20	20.5	20.8	22.4
1:3	1.9	2.5	2.3	13.4	14.8	13.4	17.7	17.9	19.3
1:9	0.9	0.4	0.6	2.7	2.8	2.8	5.2	4.8	6.6
1:27	0.3	0.4	0.7	0.5	0.6	0.8	1	1	0.6
0*	0.2*	0.1*	0.2*	0.2*	0.1*	0.2*	0.2*	0.1*	0.2*

## Sheet: Fig 5e
		HeLa LA-OVA			HeLa mut. LA-OVA
1:16	1	1.7563	1.1472	0.9613	0.3616	0.6386	0.5604
1:8	2	3.2639	2.199	3.2042	0.5745	0.7199	0.7237
1:4	3	3.1335	3.9566	3.6669	1.3054	1.0854	0.9998
1:2	4	3.2954	4.2593	5.4839	1.0423	1.3403	1.5916
1:1	5	6.2384	4.3673	4.6444	0.7859	0.7698	1.16

## Sheet: Fig 5f (L)
mutLA-OVA	PBS	LA-OVA	LA-OVA	mutLA-OVA
0.5	0.01	2	1.3	0.2
0.6	0.02	0.9	1.8	0.4
0.3	0.05	1.7	2.6	0.9
0.1	0.08	1.2	1.3	0.9
1.4		2.5	3.2	0.7
1.4		2	3.6	0.8
1.6		1.3	1.8	1
1.1		1.6		0.9
1.2		1.5
0.3		0.7
0.4		1.1
0.2		1
0.6		1.1

## Sheet: Fig 5f (R)
mutLA-OVA	PBS	LA-OVA	LA-OVA	mutLA-OVA
4.9	0.04	20.4	12.7	1.7
7.2	0.41	7.7	15.2	3.5
2.3	0.25	19.8	27.6	10.1
1	0.5	10.1	12.2	11.6
8.6		21.4	32	8.8
12.1		11.7	38	5.9
8.8		10.2	14.5	8.7
5.1		12		9.3
9.4		12
2.7		7.2
4.1		11.7
1.3		6.8
5.6		13.5

## Sheet: Fig 5g (L)
mutLA-OVA	PBS	LA-OVA	LA-OVA	mutLA-OVA
0.9	0.2	2.9	3.1	0.5
0.9	0.3	1.4	2.7	0.8
0.6	0.04	1.9	3.8	1.3
0.5	0.02	2.1
0.7		2.4
1.3		2.1
0.9		2.6
1.2

## Sheet: Fig 5g (R)
mutLA-OVA	PBS	LA-OVA	LA-OVA	mutLA-OVA
2.7	0.04	9.4	10	1.2
3	0.7	4.2	7	2.1
1.5	0.1	7.9	12.3	3.8
1.8	0.1	4.9
1.6		10
4		8.1
2		6
3
