# Supplementary material for: Cross-presentation of dead cell-associated antigens shapes the neoantigenic landscape of tumor immunity
Source: Nat Immunol. 2026 Jan 2;27(1):72–81. doi: 10.1038/s41590-025-02354-w (PMC12764433; doi:10.1038/s41590-025-02354-w)
Supplement: Supplementary file 8 — Statistical source data. [file 41590_2025_2354_MOESM8_ESM.xlsx]

## Sheet: Ext Data Fig1a - ACC
ACC (OS)	Time (months)	CLEC9Alow (n = 19)	CLEC9Ahigh (n = 19)
TCGA-OR-A5K9	11.3095	1
TCGA-OR-A5J5	11.9999	1
TCGA-OR-A5JS	12.5916	0
TCGA-OR-A5J7	16.1094	1
TCGA-OR-A5K5	16.3724	1
TCGA-OR-A5JG	17.7861	1
TCGA-OR-A5JY	18.1477	1
TCGA-OR-A5JM	18.4765	1
TCGA-OR-A5K8	24.6244	0
TCGA-OR-A5JZ	27.0244	0
TCGA-OR-A5JT	29.8189	0
TCGA-OR-A5JA	30.312	1
TCGA-OR-A5K0	33.8298	0
TCGA-OR-A5KO	46.4872	0
TCGA-OR-A5K6	49.0844	0
TCGA-OR-A5JL	67.5938	0
TCGA-OR-A5J3	68.7445	0
TCGA-OR-A5JE	69.2047	1
TCGA-OR-A5KU	153.631	0
TCGA-OR-A5LT	18.0491		0
TCGA-OR-A5LA	23.6381		0
TCGA-PA-A5YG	24.8545		0
TCGA-OR-A5LR	28.0435		0
TCGA-OR-A5L9	28.6353		0
TCGA-OR-A5JX	31.2325		0
TCGA-OR-A5JQ	36.2626		0
TCGA-OU-A5PI	38.4982		0
TCGA-OR-A5JO	39.2544		0
TCGA-OR-A5J1	44.5475		1
TCGA-OR-A5JK	49.2159		0
TCGA-OR-A5JC	57.5336		1
TCGA-OR-A5LP	61.0514		0
TCGA-OR-A5JV	66.5089		0
TCGA-OR-A5JW	72.3937		0
TCGA-OR-A5JI	76.6348		0
TCGA-OR-A5LN	76.9964		0
TCGA-OR-A5LK	90.0812		0
TCGA-OR-A5JD	99.8784		0

## Sheet: Ext Data Fig1a - CESC
CESC (OS)	Time (months)	CLEC9Alow (n = 73)	CLEC9Ahigh (n = 73)
TCGA-EK-A3GM	0	0
TCGA-ZJ-AAXB	0	0
TCGA-ZJ-AB0I	0	0
TCGA-EK-A2RO	0.0657527	0
TCGA-EK-A2RB	0.295887	0
TCGA-EA-A97N	0.36164	0
TCGA-EK-A2PM	0.591774	0
TCGA-ZJ-AAXA	1.41368	0
TCGA-EK-A2R8	1.44656	0
TCGA-EK-A2RM	1.64382	0
TCGA-VS-A9UJ	1.70957	1
TCGA-EK-A2RJ	1.74245	0
TCGA-EK-A2RE	1.87395	0
TCGA-JW-A5VH	3.28764	1
TCGA-VS-A9UV	3.41914	1
TCGA-VS-A9V4	4.33968	1
TCGA-VS-A94Y	4.73419	1
TCGA-C5-A1BN	5.45747	1
TCGA-EK-A2IP	6.64102	0
TCGA-Q1-A6DT	9.041	1
TCGA-MA-AA41	9.1725	0
TCGA-HM-A6W2	9.43551	0
TCGA-VS-A8EB	10.0273	1
TCGA-MA-AA43	11.3752	0
TCGA-VS-A8QC	11.5067	1
TCGA-UC-A7PD	11.6711	1
TCGA-EK-A2GZ	12.5916	0
TCGA-C5-A7X5	13.6108	1
TCGA-VS-A9UL	14.5313	1
TCGA-C5-A907	14.7286	0
TCGA-EX-A3L1	15.2218	0
TCGA-C5-A7CL	15.4848	1
TCGA-Q1-A5R3	15.945	0
TCGA-FU-A3WB	16.1423	0
TCGA-VS-A94X	16.6354	1
TCGA-C5-A7UC	17.1943	1
TCGA-2W-A8YY	17.5231	0
TCGA-DS-A7WH	17.5231	0
TCGA-4J-AA1J	17.819	0
TCGA-VS-A9V0	18.8381	0
TCGA-EK-A2PI	19.2655	0
TCGA-C5-A1BQ	19.8573	1
TCGA-MA-AA3X	20.2847	0
TCGA-C5-A7CM	20.3505	0
TCGA-C5-A8ZZ	20.9094	0
TCGA-Q1-A73S	22.6189	0
TCGA-EA-A4BA	24.8216	0
TCGA-EA-A5O9	25.9066	0
TCGA-WL-A834	26.0052	0
TCGA-VS-A9UR	26.0709	0
TCGA-EK-A2H1	26.2682	0
TCGA-EA-A5FO	26.7942	0
TCGA-FU-A3HY	31.364	0
TCGA-C5-A1M6	31.3969	1
TCGA-VS-A8EH	32.4161	0
TCGA-C5-A1M9	35.0133	1
TCGA-FU-A57G	35.4407	0
TCGA-FU-A3HZ	36.2626	0
TCGA-EA-A3Y4	36.8873	0
TCGA-C5-A2LS	44.2187	0
TCGA-VS-A8EC	46.52	0
TCGA-EK-A2RL	47.7693	1
TCGA-C5-A3HD	52.0104	0
TCGA-C5-A1MF	53.1611	0
TCGA-MY-A5BD	54.8049	0
TCGA-VS-A957	55.4953	0
TCGA-IR-A3LB	66.8047	1
TCGA-IR-A3LI	81.9607	0
TCGA-DR-A0ZL	87.747	0
TCGA-DS-A0VM	117.993	0
TCGA-C5-A7CK	134.333	1
TCGA-IR-A3LA	137.16	0
TCGA-C5-A7CH	154.322	0
TCGA-ZJ-AAXJ	0		0
TCGA-ZJ-AAXN	0		0
TCGA-EK-A2PK	0.394516		0
TCGA-EK-A2PL	0.427393		0
TCGA-EK-A2RK	0.427393		0
TCGA-ZJ-AAX4	0.690403		0
TCGA-LP-A5U3	0.821909		0
TCGA-EK-A2R7	0.887662		0
TCGA-C5-A7X8	2.72874		0
TCGA-PN-A8MA	2.95887		0
TCGA-C5-A1MP	3.58352		0
TCGA-EX-A69M	8.31772		1
TCGA-MA-AA42	8.51498		0
TCGA-EA-A44S	12.1314		0
TCGA-FU-A23K	12.23		0
TCGA-LP-A4AX	12.493		0
TCGA-EA-A3QD	13.0519		0
TCGA-LP-A7HU	13.3478		0
TCGA-EA-A78R	13.4793		0
TCGA-RA-A741	14.5971		0
TCGA-HM-A4S6	14.9259		0
TCGA-EX-A8YF	15.5505		0
TCGA-VS-A9UT	15.8464		0
TCGA-C5-A3HF	17.8519		1
TCGA-C5-A3HE	18.0162		0
TCGA-VS-A9V2	18.2464		0
TCGA-R2-A69V	19.5943		0
TCGA-EX-A69L	19.7916		0
TCGA-JX-A3PZ	21.1066		1
TCGA-MA-AA3W	22.5203		0
TCGA-FU-A23L	23.8354		0
TCGA-VS-A8EI	23.9669		0
TCGA-EA-A6QX	23.9997		0
TCGA-VS-A9UD	24.2956		0
TCGA-EA-A3QE	25.0189		0
TCGA-EA-A43B	26.0052		0
TCGA-FU-A3TQ	26.1367		0
TCGA-EA-A5ZE	27.2545		0
TCGA-MU-A51Y	28.0764		0
TCGA-DS-A1OA	28.8983		1
TCGA-EA-A3HR	30.9038		0
TCGA-VS-A8QM	31.2654		1
TCGA-EA-A3HS	31.5284		0
TCGA-EA-A439	31.7257		0
TCGA-EA-A3HU	33.3037		0
TCGA-VS-A94Z	33.3695		0
TCGA-MU-A5YI	34.6188		0
TCGA-MY-A5BE	35.0462		0
TCGA-C5-A1MI	35.6051		1
TCGA-C5-A2M1	38.4325		0
TCGA-VS-A94W	40.8653		0
TCGA-EK-A2RA	40.9639		0
TCGA-VS-A9UI	45.1064		1
TCGA-C5-A8XH	45.8296		1
TCGA-VS-A9U7	48.394		0
TCGA-BI-A0VR	49.4789		0
TCGA-C5-A7XC	50.9912		0
TCGA-VS-A959	51.32		0
TCGA-C5-A1ME	57.7309		0
TCGA-DR-A0ZM	58.8815		0
TCGA-DG-A2KM	63.9774		0
TCGA-VS-A8EL	65.4897		0
TCGA-C5-A1M5	67.4623		1
TCGA-C5-A2LY	78.3443		0
TCGA-C5-A2LX	83.0457		0
TCGA-C5-A7UI	94.9469		1
TCGA-C5-A2LZ	100.141		1
TCGA-C5-A7CJ	101.818		1
TCGA-C5-A7UH	131.111		0
TCGA-C5-A1BJ	144.163		0
TCGA-C5-A1BL	173.291		0
TCGA-C5-A1BK	177.039		0
TCGA-C5-A7CG	210.672		0

## Sheet: Ext Data Fig1a - KIRP
KIRP (OS)	Time (months)	CLEC9Alow (n = 70)	CLEC9Ahigh (n = 70)
TCGA-A4-7915	0.230134	0
TCGA-F9-A97G	0.427393	0
TCGA-F9-A8NY	1.18355	0
TCGA-IA-A40Y	2.03833	0
TCGA-BQ-5894	2.76161	0
TCGA-GL-7966	3.68215	0
TCGA-G7-6789	4.01091	1
TCGA-2Z-A9J7	4.56981	1
TCGA-A4-A5Y0	8.28484	0
TCGA-A4-A57E	8.4821	1
TCGA-J7-A8I2	10.093	0
TCGA-F9-A4JJ	10.6848	1
TCGA-G7-6793	11.0465	1
TCGA-B9-A44B	11.8684	0
TCGA-IZ-A6M9	12.3615	0
TCGA-A4-A48D	12.4601	0
TCGA-GL-A9DC	12.8875	0
TCGA-A4-A5Y1	12.9862	1
TCGA-F9-A7Q0	13.0848	0
TCGA-DW-7839	13.7752	0
TCGA-A4-8630	14.3341	0
TCGA-G7-A8LD	16.8984	1
TCGA-MH-A854	17.6217	0
TCGA-PJ-A5Z9	17.7532	0
TCGA-GL-A59T	17.9505	0
TCGA-A4-7286	18.2135	0
TCGA-Y8-A894	18.6409	0
TCGA-EV-5902	19.0025	0
TCGA-BQ-5876	19.2655	0
TCGA-5P-A9K9	19.3642	1
TCGA-A4-8518	19.7258	0
TCGA-B9-4116	20.6135	0
TCGA-B1-A47M	21.6655	0
TCGA-B9-7268	22.06	0
TCGA-IZ-8195	22.2573	0
TCGA-BQ-5879	22.9148	1
TCGA-G7-6797	25.1504	0
TCGA-G7-A4TM	25.249	0
TCGA-BQ-7055	26.2682	0
TCGA-5P-A9KE	27.0901	0
TCGA-B3-3926	29.0298	0
TCGA-UZ-A9PU	30.6736	1
TCGA-MH-A856	31.1339	0
TCGA-MH-A55W	34.29	0
TCGA-B3-4104	34.4873	0
TCGA-B1-7332	37.5119	0
TCGA-G7-6795	39.2544	0
TCGA-2Z-A9JJ	39.879	0
TCGA-P4-A5E8	42.9365	1
TCGA-UZ-A9PV	47.4735	0
TCGA-BQ-7045	48.2625	1
TCGA-AL-3471	49.3145	1
TCGA-BQ-7051	50.3994	0
TCGA-DZ-6133	51.1885	1
TCGA-HE-A5NJ	56.7446	0
TCGA-HE-7130	58.1911	0
TCGA-2Z-A9J3	58.224	1
TCGA-AL-3467	70.191	0
TCGA-UZ-A9PS	71.2431	0
TCGA-5P-A9K2	78.6402	0
TCGA-P4-AAVO	78.9032	0
TCGA-HE-7129	81.9279	0
TCGA-UZ-A9PQ	86.2675	1
TCGA-BQ-5875	86.7607	0
TCGA-5P-A9JZ	90.2127	0
TCGA-G7-6792	90.9031	0
TCGA-IA-A83V	96.6894	1
TCGA-UZ-A9PL	103.626	0
TCGA-UZ-A9Q0	110.728	0
TCGA-UZ-A9PM	125.292	0
TCGA-A4-A772	0		0
TCGA-BQ-5891	0.953414		0
TCGA-B9-4617	1.15067		0
TCGA-BQ-7062	3.81366		0
TCGA-Y8-A8S0	6.01637		0
TCGA-BQ-7060	7.03554		0
TCGA-2K-A9WE	7.03554		0
TCGA-BQ-7061	7.16704		0
TCGA-B3-A6W5	10.1588		0
TCGA-J7-8537	10.5533		1
TCGA-4A-A93Y	11.5725		0
TCGA-B9-A8YI	12.2958		0
TCGA-B3-8121	12.4601		0
TCGA-J7-6720	12.756		0
TCGA-Y8-A8S1	13.282		0
TCGA-DW-5561	13.6108		0
TCGA-DW-7841	14.63		0
TCGA-B9-A69E	14.8601		0
TCGA-O9-A75Z	15.4848		0
TCGA-Y8-A898	15.6163		0
TCGA-P4-AAVL	16.0108		1
TCGA-GL-A9DE	16.3067		0
TCGA-A4-7996	16.6354		0
TCGA-IA-A40U	16.7998		0
TCGA-UN-AAZ9	18.0162		0
TCGA-Y8-A896	18.6409		0
TCGA-IA-A40X	19.9888		0
TCGA-MH-A562	20.2518		0
TCGA-B1-A654	20.2518		0
TCGA-G7-7501	20.5148		1
TCGA-B1-A657	21.0737		0
TCGA-A4-7584	21.3696		0
TCGA-UZ-A9PZ	21.5998		0
TCGA-A4-8312	23.2765		0
TCGA-EV-5903	24.8874		0
TCGA-2Z-A9JQ	25.5778		0
TCGA-WN-A9G9	26.0052		0
TCGA-BQ-5884	26.0381		0
TCGA-B9-4115	26.3997		0
TCGA-MH-A561	27.649		0
TCGA-MH-A55Z	27.7805		0
TCGA-B9-4114	28.175		0
TCGA-SX-A71V	28.7997		0
TCGA-KV-A6GE	29.0956		0
TCGA-2Z-A9JP	29.3586		0
TCGA-BQ-5885	30.2791		0
TCGA-V9-A7HT	31.7257		0
TCGA-2Z-A9JL	33.0736		0
TCGA-DW-7837	37.5448		0
TCGA-WN-AB4C	39.0571		0
TCGA-5P-A9K8	43.0351		0
TCGA-BQ-5881	47.8022		0
TCGA-SX-A71S	49.446		0
TCGA-BQ-7053	49.8405		0
TCGA-B9-4113	50.4981		1
TCGA-UZ-A9Q1	51.3529		0
TCGA-SX-A7SS	53.0953		0
TCGA-2Z-A9J2	59.0131		0
TCGA-DZ-6134	61.0185		0
TCGA-AL-3473	62.6623		0
TCGA-5P-A9K6	62.9253		0
TCGA-UZ-A9PX	65.1281		0
TCGA-IA-A83W	67.1664		1
TCGA-HE-A5NK	73.2485		0
TCGA-DZ-6131	79.8567		0
TCGA-G7-A8LE	80.6457		0
TCGA-UZ-A9PR	86.3662		0
TCGA-IA-A83T	88.2401		1
TCGA-BQ-7048	93.336		0
TCGA-5P-A9JW	106.552		0

## Sheet: Ext Data Fig1a - LIHC
LIHC (OS)	Time (months)	CLEC9Alow (n = 91)	CLEC9Ahigh (n = 91)
TCGA-RC-A6M3	0	0
TCGA-BW-A5NP	0	0
TCGA-FV-A495	0.0328763	0
TCGA-ED-A7PZ	0.197258	0
TCGA-ED-A7PX	0.197258	0
TCGA-RC-A6M6	0.295887	0
TCGA-EP-A2KC	0.624651	1
TCGA-BW-A5NO	0.657527	0
TCGA-RC-A6M4	0.72328	0
TCGA-G3-AAV4	0.887662	1
TCGA-GJ-A6C0	1.01917	1
TCGA-BC-A10Z	1.1178	1
TCGA-DD-A73E	1.44656	0
TCGA-ED-A8O6	1.84108	1
TCGA-G3-AAV6	2.13696	1
TCGA-DD-A11A	2.59723	0
TCGA-DD-AAD0	4.50406	0
TCGA-DD-AAE6	4.63557	0
TCGA-BC-A112	5.03008	1
TCGA-DD-A39Y	5.62186	1
TCGA-DD-AACH	6.41089	1
TCGA-DD-A3A1	7.66019	1
TCGA-CC-A7IK	8.6136	1
TCGA-CC-A7IL	9.13963	1
TCGA-DD-A73B	9.30401	1
TCGA-ED-A66Y	9.7314	1
TCGA-CC-A5UD	9.99441	1
TCGA-CC-A8HU	11.3095	1
TCGA-WJ-A86L	11.3423	0
TCGA-DD-A1EE	11.4738	1
TCGA-DD-A4NQ	12.2629	1
TCGA-ZP-A9D4	12.9862	0
TCGA-CC-A7II	13.1177	0
TCGA-ED-A8O5	13.3478	0
TCGA-DD-AA3A	13.4793	1
TCGA-DD-A3A7	13.7752	1
TCGA-LG-A9QC	13.9724	0
TCGA-DD-AACQ	14.2026	1
TCGA-DD-AADQ	14.3341	0
TCGA-BC-A69H	14.5971	0
TCGA-RC-A7SH	15.3861	0
TCGA-RC-A7SK	15.5176	0
TCGA-DD-AAEB	15.7149	0
TCGA-BC-A5W4	17.9834	1
TCGA-DD-AADU	18.2135	0
TCGA-WX-AA47	18.2793	1
TCGA-DD-A1EK	18.345	1
TCGA-DD-AAE3	18.608	0
TCGA-FV-A2QR	19.1012	1
TCGA-DD-AADW	19.2984	0
TCGA-UB-A7MB	19.7587	0
TCGA-DD-A3A4	20.1203	1
TCGA-MI-A75I	20.7121	0
TCGA-2Y-A9H8	20.8107	1
TCGA-CC-A7IF	21.3368	1
TCGA-DD-A4NE	21.6984	1
TCGA-DD-AAD6	22.0929	0
TCGA-DD-A73D	22.7833	0
TCGA-XR-A8TF	22.7833	1
TCGA-2Y-A9H9	22.9148	0
TCGA-MI-A75G	22.9477	0
TCGA-BC-A10Y	23.3751	1
TCGA-DD-AAE9	23.7367	0
TCGA-DD-A73A	23.934	0
TCGA-DD-AAED	25.0847	0
TCGA-G3-A5SI	25.249	1
TCGA-NI-A8LF	26.2682	0
TCGA-KR-A7K2	27.2545	0
TCGA-BC-A10U	27.5175	1
TCGA-2Y-A9GZ	27.8791	1
TCGA-ED-A459	29.9175	0
TCGA-KR-A7K7	31.2654	0
TCGA-DD-A1EJ	33.0407	1
TCGA-DD-A4NA	33.1394	0
TCGA-DD-AAD8	40.0763	0
TCGA-DD-AADD	40.4708	0
TCGA-ZS-A9CE	40.7996	0
TCGA-DD-AAD5	44.2187	0
TCGA-DD-AACV	50.3337	0
TCGA-DD-A11D	51.2871	1
TCGA-DD-AACT	51.3529	0
TCGA-DD-A116	53.3254	1
TCGA-DD-AAW3	53.6871	0
TCGA-G3-A25U	53.7857	0
TCGA-DD-AAW2	60.9856	0
TCGA-DD-AAVY	64.7664	0
TCGA-DD-A1EB	66.3116	0
TCGA-DD-AACJ	69.1061	0
TCGA-FV-A4ZP	81.7306	1
TCGA-DD-A73G	114.344	0
TCGA-2Y-A9H0	120.821	0
TCGA-CC-A9FV	0		0
TCGA-DD-A4NR	0.295887		1
TCGA-DD-AAC8	0.526022		1
TCGA-KR-A7K0	2.13696		1
TCGA-CC-5260	2.86024		1
TCGA-CC-5261	3.18901		1
TCGA-CC-A1HT	3.32051		1
TCGA-DD-AACX	5.58898		0
TCGA-DD-AACZ	5.62186		1
TCGA-G3-A3CI	5.91774		0
TCGA-UB-A7MF	7.03554		1
TCGA-CC-A7IE	7.13417		1
TCGA-CC-A3M9	9.86291		1
TCGA-UB-AA0V	10.3232		0
TCGA-UB-AA0U	10.7506		0
TCGA-MR-A8JO	10.8492		0
TCGA-DD-AAC9	11.4081		0
TCGA-2Y-A9H6	11.7369		0
TCGA-EP-A3RK	11.9341		0
TCGA-LG-A9QD	12.0327		0
TCGA-FV-A3R3	12.0327		1
TCGA-CC-A7IJ	12.5588		0
TCGA-ED-A82E	13.4136		0
TCGA-BD-A3EP	13.4464		0
TCGA-ED-A627	13.9067		0
TCGA-5R-AA1D	14.7615		0
TCGA-DD-AADO	14.893		0
TCGA-DD-AADS	15.5834		0
TCGA-G3-AAV0	15.6491		0
TCGA-UB-A7ME	15.9779		0
TCGA-K7-A5RG	17.0628		0
TCGA-5R-AA1C	17.0957		0
TCGA-O8-A75V	17.6875		0
TCGA-BC-A8YO	18.4765		0
TCGA-DD-AAD1	18.5423		0
TCGA-RC-A7SF	19.0354		0
TCGA-DD-A1EC	19.7916		0
TCGA-DD-AAE4	19.9888		0
TCGA-EP-A2KA	20.6135		1
TCGA-DD-AAE2	20.9751		0
TCGA-RC-A7S9	21.0409		0
TCGA-DD-A39V	21.1395		1
TCGA-DD-AAE7	21.1724		0
TCGA-ZP-A9CZ	23.2107		0
TCGA-MI-A75H	24.5586		0
TCGA-WX-AA46	24.8545		0
TCGA-2Y-A9GY	24.8874		1
TCGA-BC-A10X	25.3148		1
TCGA-DD-AAEH	25.7751		0
TCGA-ED-A4XI	26.9257		0
TCGA-FV-A3I0	27.8791		0
TCGA-ED-A5KG	28.0764		0
TCGA-G3-A25V	28.2737		0
TCGA-GJ-A3OU	28.8983		0
TCGA-DD-AADN	29.523		0
TCGA-DD-A4NB	32.5147		0
TCGA-DD-AADK	34.4873		0
TCGA-DD-AADJ	35.0462		0
TCGA-DD-AAEK	35.0791		0
TCGA-DD-AADI	35.6708		0
TCGA-DD-A73F	35.6708		0
TCGA-ZP-A9CV	35.7695		1
TCGA-ZP-A9D0	35.8681		0
TCGA-BC-A10Q	37.3147		1
TCGA-HP-A5N0	37.7092		1
TCGA-2Y-A9H1	40.405		1
TCGA-DD-AADA	40.5365		0
TCGA-DD-AADB	40.8324		0
TCGA-2Y-A9GW	41.7858		1
TCGA-DD-AAD3	42.5749		0
TCGA-BC-4072	48.9858		1
TCGA-2Y-A9H3	49.8405		0
TCGA-DD-AACI	53.1939		0
TCGA-2Y-A9GT	53.3912		1
TCGA-DD-AACC	55.3967		1
TCGA-DD-A39X	55.6925		1
TCGA-DD-AAVX	56.4816		0
TCGA-FV-A23B	60.887		1
TCGA-DD-AACO	61.676		0
TCGA-DD-AAW0	66.2458		0
TCGA-DD-A1ED	75.6485		0
TCGA-2Y-A9GX	80.2841		0
TCGA-DD-AAVV	80.7114		0
TCGA-DD-A4NS	80.7443		1
TCGA-DD-AAVR	82.6183		0
TCGA-DD-AAVQ	89.6867		0
TCGA-DD-A4ND	90.2785		0
TCGA-DD-AAVP	90.4757		0
TCGA-DD-A3A6	107.111		1
TCGA-DD-A4NP	108.755		0
TCGA-DD-A118	112.996		0

## Sheet: Ext Data Fig1a - SARC
SARC (OS)	Time (months)	CLEC9Alow (n = 63)	CLEC9Ahigh (n = 63)
TCGA-JV-A5VF	1.05204	1
TCGA-DX-AATS	1.15067	1
TCGA-IE-A4EK	1.38081	0
TCGA-QQ-A5V2	1.84108	0
TCGA-SG-A6Z7	3.87941	1
TCGA-JV-A75J	3.91229	1
TCGA-DX-A8BZ	6.57527	1
TCGA-FX-A8OO	8.05471	1
TCGA-DX-A2IZ	8.58073	0
TCGA-WP-A9GB	8.58073	1
TCGA-SI-AA8B	8.6136	1
TCGA-DX-A8BJ	9.33688	1
TCGA-DX-AB2F	11.9999	0
TCGA-DX-A1KY	12.8547	1
TCGA-DX-AB2X	13.282	1
TCGA-IS-A3KA	13.5779	1
TCGA-3B-A9HV	14.367	1
TCGA-DX-A3U9	14.9916	1
TCGA-MJ-A68H	14.9916	0
TCGA-DX-AB2H	15.8464	0
TCGA-DX-A6B8	15.945	1
TCGA-DX-A6YX	16.8656	1
TCGA-QC-AA9N	17.6546	0
TCGA-X6-A7WB	18.082	1
TCGA-3B-A9I1	18.6409	1
TCGA-DX-A8BX	19.4299	1
TCGA-IE-A4EI	19.5286	0
TCGA-IE-A6BZ	19.8902	0
TCGA-FX-A3TO	20.3176	0
TCGA-X6-A8C4	20.6463	1
TCGA-MJ-A850	22.3888	0
TCGA-DX-AB30	22.8491	1
TCGA-DX-A48L	24.2627	1
TCGA-MB-A5Y8	25.4134	0
TCGA-X6-A7W8	26.4326	1
TCGA-DX-A48R	26.4655	0
TCGA-X9-A971	27.3202	0
TCGA-DX-A8BS	27.9449	1
TCGA-X6-A8C7	29.4572	0
TCGA-DX-A7EQ	29.4901	1
TCGA-LI-A67I	30.312	0
TCGA-DX-A7EN	30.3449	0
TCGA-DX-AB35	30.5093	0
TCGA-X6-A7WD	30.838	0
TCGA-HB-A3L4	34.8818	1
TCGA-DX-A8BU	36.69	1
TCGA-WK-A8XT	41.49	1
TCGA-DX-A7ER	48.1967	1
TCGA-DX-A6YV	50.4981	1
TCGA-WK-A8XZ	56.6131	1
TCGA-DX-AB36	59.9993	1
TCGA-DX-A240	60.2952	0
TCGA-DX-A8BV	60.6569	1
TCGA-WK-A8XY	65.4568	1
TCGA-DX-AB2Q	66.739	0
TCGA-DX-A1L4	66.9363	0
TCGA-DX-A3UC	68.5472	0
TCGA-DX-AB3C	71.3088	0
TCGA-WK-A8XS	84.7881	0
TCGA-3B-A9HR	88.5689	1
TCGA-K1-A3PN	101.259	0
TCGA-DX-A3LW	136.437	0
TCGA-DX-A7EO	152.119	0
TCGA-RN-A68Q	0.72328		0
TCGA-IE-A4EJ	3.22188		0
TCGA-Z4-A8JB	4.37255		0
TCGA-DX-A23Y	6.27938		1
TCGA-MB-A5Y9	8.28484		0
TCGA-DX-AB2S	9.20538		0
TCGA-3B-A9HY	10.3232		0
TCGA-MO-A47P	11.5725		0
TCGA-WK-A8XO	11.9341		1
TCGA-DX-AB2P	12.0656		1
TCGA-VT-AB3D	12.4601		0
TCGA-UE-A6QT	13.2163		0
TCGA-UE-A6QU	13.4136		0
TCGA-DX-A8BH	14.4327		1
TCGA-DX-A7ET	15.2218		0
TCGA-K1-A6RT	17.3587		0
TCGA-SG-A849	17.5231		0
TCGA-DX-A8BG	17.9505		0
TCGA-QQ-A5VA	18.082		1
TCGA-DX-A7ES	20.0546		0
TCGA-WK-A8Y0	22.6189		1
TCGA-IF-A4AJ	25.2162		1
TCGA-3B-A9HU	25.249		0
TCGA-SI-A71P	25.3477		0
TCGA-VT-A80J	26.1696		0
TCGA-DX-A6BE	28.9641		0
TCGA-3B-A9HO	31.5284		0
TCGA-DX-A1L3	33.5339		1
TCGA-DX-A6YU	34.3558		0
TCGA-DX-A3U6	35.7695		1
TCGA-3B-A9I0	36.0325		0
TCGA-3B-A9HJ	36.2955		0
TCGA-DX-A6BG	36.8544		0
TCGA-QQ-A5VD	37.1174		0
TCGA-3B-A9HZ	38.4653		0
TCGA-DX-A8BT	40.4379		0
TCGA-DX-A8BO	40.7667		0
TCGA-DX-A6YR	40.9968		0
TCGA-3B-A9HS	44.9091		1
TCGA-DX-A8BL	45.1392		0
TCGA-DX-A48P	46.0269		0
TCGA-QQ-A5VB	48.5912		1
TCGA-3B-A9HI	50.0049		0
TCGA-DX-AB2Z	50.3994		0
TCGA-X6-A8C5	50.8597		0
TCGA-DX-A48O	52.7665		0
TCGA-K1-A3PO	53.3254		0
TCGA-DX-A1L1	54.2131		1
TCGA-3B-A9HT	54.7391		0
TCGA-DX-A6Z0	64.2075		1
TCGA-QQ-A8VG	64.7664		1
TCGA-DX-A23V	66.8705		1
TCGA-3B-A9HQ	68.5472		0
TCGA-DX-A1KX	68.6129		0
TCGA-DX-A7EL	75.3197		0
TCGA-DX-AB2T	77.8841		0
TCGA-IE-A3OV	80.4813		1
TCGA-PC-A5DO	81.0073		1
TCGA-DX-AB37	84.6566		1
TCGA-DX-A6YZ	86.3004		0
TCGA-DX-A6Z2	101.226		0
TCGA-DX-AB32	101.982		0
TCGA-PC-A5DK	122.958		0

## Sheet: Ext Data Fig1b - ACC
ACC (PFS)	Time (months)	CLEC9Alow (n = 19)	CLEC9Ahigh (n = 19)
TCGA-OR-A5J5	1.64382	1
TCGA-OR-A5J3	1.74245	1
TCGA-OR-A5JM	2.3671	1
TCGA-OR-A5JY	2.46573	1
TCGA-OR-A5K5	3.55065	1
TCGA-OR-A5J7	5.32597	1
TCGA-OR-A5JS	5.45747	1
TCGA-OR-A5K9	7.75882	1
TCGA-OR-A5JZ	8.12046	1
TCGA-OR-A5K6	12.8547	1
TCGA-OR-A5JE	15.682	1
TCGA-OR-A5JG	17.7861	1
TCGA-OR-A5KO	17.7861	1
TCGA-OR-A5K0	21.6655	1
TCGA-OR-A5K8	24.6244	0
TCGA-OR-A5JT	29.8189	0
TCGA-OR-A5JA	30.312	1
TCGA-OR-A5JL	67.5938	0
TCGA-OR-A5KU	153.631	0
TCGA-OU-A5PI	11.5396		1
TCGA-OR-A5LT	18.0491		0
TCGA-OR-A5LA	23.6381		0
TCGA-OR-A5J1	24.7888		1
TCGA-PA-A5YG	24.8545		0
TCGA-OR-A5LR	28.0435		0
TCGA-OR-A5L9	28.6353		0
TCGA-OR-A5JX	31.2325		0
TCGA-OR-A5JV	31.3312		1
TCGA-OR-A5JQ	36.2626		0
TCGA-OR-A5JO	39.2544		0
TCGA-OR-A5JK	49.2159		0
TCGA-OR-A5JC	57.5336		0
TCGA-OR-A5LP	61.0514		0
TCGA-OR-A5JW	72.3937		0
TCGA-OR-A5JI	76.6348		0
TCGA-OR-A5LN	76.9964		0
TCGA-OR-A5LK	90.0812		0
TCGA-OR-A5JD	99.8784		0

## Sheet: Ext Data Fig1b - BRCA
BRCA (PFS)	Time (months)	CLEC9Alow (n = 270)	CLEC9Ahigh (n = 270)
TCGA-A8-A06N	0	0
TCGA-A8-A090	0	0
TCGA-C8-A12T	0	0
TCGA-A8-A09Z	0	0
TCGA-AC-A7VC	0.0328763	0
TCGA-C8-A1HJ	0.164382	0
TCGA-AN-A0XP	0.295887	0
TCGA-AN-A0AR	0.328764	0
TCGA-AN-A0AS	0.328764	0
TCGA-AN-A0FV	0.328764	0
TCGA-AN-A0FZ	0.328764	0
TCGA-AN-A0XR	0.328764	0
TCGA-AN-A0XU	0.328764	0
TCGA-AN-A0XT	0.328764	0
TCGA-AN-A0FY	0.328764	0
TCGA-AN-A0XN	0.328764	0
TCGA-AN-A0G0	0.526022	0
TCGA-E9-A5FL	0.789032	0
TCGA-A8-A09W	0.986291	0
TCGA-A8-A08R	0.986291	0
TCGA-A8-A06Z	1.01917	0
TCGA-A8-A06Q	1.01917	0
TCGA-E9-A1RD	1.1178	0
TCGA-AC-A8OR	1.31505	0
TCGA-AN-A04D	1.70957	0
TCGA-E2-A152	1.77532	1
TCGA-BH-A0HL	2.3671	0
TCGA-E2-A10A	2.46573	1
TCGA-AQ-A54N	2.56436	0
TCGA-E2-A1LK	5.09583	1
TCGA-AQ-A0Y5	5.65473	0
TCGA-A7-A3RF	5.72049	1
TCGA-AC-A23H	5.72049	1
TCGA-EW-A1PC	6.14788	0
TCGA-AN-A0FD	6.44376	0
TCGA-AN-A0FK	7.00266	0
TCGA-E9-A249	7.13417	0
TCGA-AN-A0AK	7.3643	0
TCGA-BH-A18T	7.3643	1
TCGA-A8-A07S	7.98895	0
TCGA-AC-A7VB	8.21909	0
TCGA-A2-A0T2	8.38347	1
TCGA-LL-A5YM	8.4821	1
TCGA-A7-A6VY	8.74511	0
TCGA-A8-A07R	8.97524	0
TCGA-A8-A09R	8.97524	0
TCGA-A8-A079	9.00812	0
TCGA-BH-A0E6	9.63277	0
TCGA-D8-A1Y1	9.92866	1
TCGA-5T-A9QA	9.96153	0
TCGA-A8-A07W	9.99441	0
TCGA-A8-A07O	9.99441	0
TCGA-A7-A6VV	10.2903	0
TCGA-A7-A6VX	10.4218	0
TCGA-A7-A3IZ	10.5862	0
TCGA-E9-A1R6	11.1451	0
TCGA-AC-A62V	11.441	1
TCGA-C8-A12M	11.7697	0
TCGA-C8-A12N	11.7697	0
TCGA-C8-A12P	11.7697	0
TCGA-B6-A0I9	11.9012	1
TCGA-C8-A12L	11.9341	0
TCGA-BH-A1EV	11.9999	1
TCGA-A8-A08X	12.0327	1
TCGA-A7-A5ZV	12.0985	0
TCGA-C8-A130	12.1643	0
TCGA-AN-A0XO	12.3286	0
TCGA-C8-A12Z	12.5588	0
TCGA-C8-A12W	12.6574	0
TCGA-BH-A0HU	12.8875	0
TCGA-C8-A1HN	12.9533	0
TCGA-C8-A3M8	12.9533	0
TCGA-A8-A086	13.019	0
TCGA-A8-A06P	13.019	0
TCGA-D8-A1JT	13.3149	0
TCGA-S3-AA11	13.8409	0
TCGA-EW-A1PD	13.9396	0
TCGA-A8-A07I	14.0053	0
TCGA-E2-A15S	14.0711	0
TCGA-D8-A1JA	14.1697	1
TCGA-BH-A0E2	14.3012	0
TCGA-D8-A1XK	14.4985	0
TCGA-A7-A4SD	14.4985	0
TCGA-E9-A1N6	14.5642	1
TCGA-A7-A56D	14.7286	0
TCGA-E2-A158	14.7944	0
TCGA-LL-A5YP	14.7944	0
TCGA-D8-A1XF	15.2218	0
TCGA-EW-A6S9	15.2218	0
TCGA-C8-A26Z	15.4519	0
TCGA-BH-A0E1	15.682	0
TCGA-D8-A1JC	15.7806	0
TCGA-D8-A1XR	15.8464	0
TCGA-D8-A27F	16.0437	0
TCGA-LL-A6FR	16.0765	0
TCGA-B6-A0X1	16.1094	1
TCGA-BH-A0DZ	16.2738	0
TCGA-D8-A1XQ	16.4053	0
TCGA-D8-A1XY	16.5368	0
TCGA-D8-A1X7	16.7341	0
TCGA-EW-A6SA	16.7669	0
TCGA-AC-A5EH	16.7998	0
TCGA-UL-AAZ6	17.03	0
TCGA-A8-A075	17.03	0
TCGA-A8-A0AB	17.03	0
TCGA-E9-A2JS	17.2272	1
TCGA-OL-A66O	17.3587	0
TCGA-AC-A62Y	17.4245	0
TCGA-D8-A1J9	17.4902	0
TCGA-A2-A0T0	17.5231	0
TCGA-E2-A9RU	17.6875	0
TCGA-D8-A1X6	17.7861	0
TCGA-A7-A4SF	17.9176	0
TCGA-A8-A093	17.9505	0
TCGA-A8-A082	18.0491	0
TCGA-D8-A1XB	18.1477	0
TCGA-D8-A1JD	18.1477	0
TCGA-A7-A13E	18.2793	1
TCGA-A2-A0YJ	18.3779	1
TCGA-S3-A6ZG	18.4765	0
TCGA-EW-A1P6	18.4765	0
TCGA-D8-A1X5	18.5751	0
TCGA-A2-A3XU	18.871	1
TCGA-D8-A1JE	18.9039	0
TCGA-A8-A09T	19.0354	0
TCGA-D8-A1JM	19.397	0
TCGA-E2-A154	19.4299	0
TCGA-A8-A08G	19.9559	0
TCGA-D8-A1JJ	20.0875	0
TCGA-BH-A18J	20.1203	1
TCGA-C8-A26V	20.2518	0
TCGA-AO-A0J7	20.3176	0
TCGA-E2-A15L	20.5806	0
TCGA-E2-A15E	20.7121	0
TCGA-D8-A13Z	20.8765	0
TCGA-A7-A4SE	21.1724	0
TCGA-AO-A0J3	21.4025	0
TCGA-A7-A26I	21.7313	0
TCGA-D8-A1XJ	21.8299	0
TCGA-A2-A4S3	21.8957	0
TCGA-EW-A2FW	22.0929	0
TCGA-E2-A1IN	22.1915	0
TCGA-OL-A5RZ	22.323	0
TCGA-LQ-A4E4	22.3888	1
TCGA-EW-A1OW	22.8162	0
TCGA-AC-A23E	22.9477	0
TCGA-E9-A54Y	23.8354	0
TCGA-E2-A156	23.8682	0
TCGA-E9-A54X	23.9011	0
TCGA-D8-A1X9	23.9011	0
TCGA-AC-A3QQ	24.1312	0
TCGA-B6-A0I8	24.5258	1
TCGA-BH-A0H6	24.5586	0
TCGA-C8-A27A	24.5586	0
TCGA-BH-A0W4	24.9532	0
TCGA-A7-A13F	25.1504	0
TCGA-A2-A0D4	25.2162	0
TCGA-BH-A0AY	25.5449	0
TCGA-E9-A5UO	25.8079	0
TCGA-E9-A1NG	25.8408	0
TCGA-E9-A226	25.9723	1
TCGA-A8-A06Y	26.0052	1
TCGA-E9-A5UP	26.3997	0
TCGA-A2-A0SV	27.123	1
TCGA-D8-A1XA	27.5833	0
TCGA-A1-A0SO	28.0107	0
TCGA-B6-A0I6	28.2408	1
TCGA-AC-A4ZE	29.26	0
TCGA-A7-A0DC	29.786	0
TCGA-EW-A1OY	29.8517	0
TCGA-EW-A1OX	29.9504	0
TCGA-BH-A18P	30.2791	1
TCGA-A7-A0CJ	30.6079	0
TCGA-A8-A092	30.9695	0
TCGA-A8-A06X	31.0024	0
TCGA-A7-A13D	31.7257	0
TCGA-A2-A0YM	31.7257	0
TCGA-A1-A0SK	31.7914	1
TCGA-E2-A14W	32.0216	0
TCGA-A8-A07L	32.0544	0
TCGA-E9-A1RB	32.0873	0
TCGA-AO-A0J2	32.7777	0
TCGA-AC-A2QH	33.0407	0
TCGA-BH-A1FD	33.1722	1
TCGA-AR-A1AY	33.7311	0
TCGA-E9-A1N8	34.1585	0
TCGA-A2-A0EU	34.29	0
TCGA-A2-A0D1	34.553	0
TCGA-A7-A0DA	35.6708	0
TCGA-B6-A0RI	36.164	1
TCGA-E9-A1NA	36.5585	0
TCGA-B6-A0I1	36.8215	1
TCGA-A8-A085	36.953	0
TCGA-A8-A08J	37.0516	1
TCGA-AR-A1AH	37.3475	1
TCGA-A7-A0D9	37.4462	0
TCGA-AR-A1AS	37.8078	0
TCGA-A7-A0CD	38.301	0
TCGA-E2-A574	38.7612	0
TCGA-BH-A0B3	39.5503	0
TCGA-OL-A6VR	40.1091	0
TCGA-E9-A1RC	40.2407	0
TCGA-EW-A1OZ	40.405	0
TCGA-AO-A12H	40.5694	0
TCGA-E9-A22G	40.7338	0
TCGA-E2-A1LL	42.8379	1
TCGA-AR-A2LK	42.8708	1
TCGA-A8-A07B	43.0023	0
TCGA-E2-A105	43.0023	0
TCGA-AR-A0TZ	43.1667	1
TCGA-B6-A0X5	44.1529	1
TCGA-BH-A0E7	44.8105	0
TCGA-A8-A09I	45.0735	0
TCGA-BH-A1FM	45.6324	0
TCGA-AR-A24L	46.4872	1
TCGA-E9-A1RH	46.5858	0
TCGA-A2-A3XX	47.3091	0
TCGA-E9-A1RI	47.6378	0
TCGA-E9-A1R7	48.2296	0
TCGA-B6-A402	49.8405	1
TCGA-E2-A1LG	50.0707	0
TCGA-B6-A0IC	50.6953	0
TCGA-BH-A0HY	50.794	0
TCGA-A2-A3Y0	50.8268	0
TCGA-AR-A24K	50.8926	0
TCGA-BH-A0HW	51.32	0
TCGA-BH-A18U	51.3857	0
TCGA-AR-A256	53.9172	1
TCGA-E2-A15J	53.9172	0
TCGA-A8-A076	53.983	0
TCGA-AO-A03N	54.0816	1
TCGA-EW-A2FR	55.0021	0
TCGA-AO-A0JL	55.3309	0
TCGA-A2-A0CX	56.8103	0
TCGA-D8-A13Y	56.8103	0
TCGA-BH-A208	57.8295	0
TCGA-E2-A1IE	59.5062	1
TCGA-AR-A1AV	61.2815	0
TCGA-BH-A0EI	63.3199	0
TCGA-BH-A1FJ	63.3527	0
TCGA-E2-A14Y	69.3362	0
TCGA-BH-A1EN	69.928	0
TCGA-B6-A0RH	71.1773	1
TCGA-BH-A1FN	72.065	1
TCGA-E2-A1LB	75.8129	0
TCGA-E2-A14T	75.9772	0
TCGA-B6-A0WV	79.4621	0
TCGA-B6-A0RL	81.1717	0
TCGA-AO-A03O	81.632	0
TCGA-A8-A08T	84.0648	1
TCGA-AR-A250	88.9963	0
TCGA-BH-A18K	90.8374	1
TCGA-AO-A1KP	97.0839	0
TCGA-AR-A24Z	98.6619	0
TCGA-AR-A24N	99.7797	0
TCGA-B6-A1KF	101.522	0
TCGA-AR-A24V	105.303	0
TCGA-Z7-A8R6	107.045	0
TCGA-AO-A125	113.621	0
TCGA-BH-A1ES	113.818	1
TCGA-AO-A124	115.264	0
TCGA-GM-A2DL	115.692	0
TCGA-A2-A04R	121.938	0
TCGA-BH-A1FG	122.826	0
TCGA-B6-A0WT	126.968	1
TCGA-AQ-A04L	130.092	0
TCGA-AR-A0TP	140.546	0
TCGA-AR-A24H	160.897	0
TCGA-B6-A0RE	255.679	0
TCGA-B6-A0IA	275.865	0
TCGA-C8-A275	0.0328763		0
TCGA-PL-A8LX	0.164382		0
TCGA-PL-A8LY	0.263011		0
TCGA-AN-A0XS	0.328764		0
TCGA-A8-A08A	0.986291		0
TCGA-OK-A5Q2	2.10409		0
TCGA-AC-A8OS	2.30134		0
TCGA-BH-A6R9	5.26022		0
TCGA-AR-A0TR	5.26022		0
TCGA-AN-A0XV	5.32597		0
TCGA-BH-A0RX	5.58898		0
TCGA-E2-A14Z	6.18075		1
TCGA-LL-A73Z	6.31226		1
TCGA-AN-A0FN	7.16704		0
TCGA-EW-A1IY	8.4821		0
TCGA-AR-A1AR	8.81086		1
TCGA-OL-A97C	9.041		1
TCGA-E9-A2JT	9.46839		0
TCGA-BH-A8FY	9.69852		0
TCGA-PL-A8LZ	9.92866		0
TCGA-E9-A243	10.0273		1
TCGA-A2-A25F	10.5862		0
TCGA-LD-A9QF	10.6191		0
TCGA-E2-A15M	11.0465		0
TCGA-C8-A1HI	11.2766		0
TCGA-A7-A3J1	11.2766		0
TCGA-W8-A86G	11.4081		0
TCGA-A7-A426	11.967		0
TCGA-A8-A0A1	11.9999		0
TCGA-A8-A07J	11.9999		0
TCGA-D8-A1JS	12.1971		0
TCGA-EW-A1IW	12.1971		0
TCGA-AC-A6IX	12.2629		0
TCGA-C8-A26W	12.5259		0
TCGA-A2-A0CM	12.5588		1
TCGA-C8-A134	12.5916		0
TCGA-C8-A132	12.5916		0
TCGA-C8-A12V	12.6574		0
TCGA-A8-A0A4	13.019		0
TCGA-C8-A8HR	13.4136		0
TCGA-GM-A5PV	13.5451		0
TCGA-AC-A6IW	13.5779		0
TCGA-BH-A0HP	13.6108		0
TCGA-BH-A0DK	13.9067		0
TCGA-S3-AA17	13.9396		0
TCGA-D8-A1JH	14.0053		0
TCGA-OL-A66P	14.0711		0
TCGA-D8-A1Y2	14.2355		0
TCGA-AR-A2LH	14.2683		1
TCGA-A1-A0SD	14.367		0
TCGA-D8-A27I	14.4327		0
TCGA-LL-A5YO	14.4656		0
TCGA-A7-A4SC	14.6629		0
TCGA-LL-A5YN	14.6957		0
TCGA-AC-A3OD	14.8272		0
TCGA-D8-A1Y0	15.5176		0
TCGA-BH-A0DP	15.6491		0
TCGA-EW-A1J5	15.682		0
TCGA-LL-A73Y	15.682		0
TCGA-AC-A3HN	16.3067		0
TCGA-A2-A1G6	16.4711		0
TCGA-BH-A0HN	16.9642		0
TCGA-LL-A5YL	17.0628		0
TCGA-S3-AA15	17.2601		0
TCGA-D8-A27E	17.4245		0
TCGA-A2-A0T5	17.4573		0
TCGA-EW-A3U0	17.4902		0
TCGA-A2-A25D	18.1477		0
TCGA-E2-A15G	18.2135		0
TCGA-B6-A0WX	18.5094		1
TCGA-S3-A6ZF	18.8053		0
TCGA-BH-A8FZ	18.871		0
TCGA-EW-A1J1	18.9039		0
TCGA-A2-A0T6	18.9039		0
TCGA-A8-A0A2	19.0354		0
TCGA-AQ-A7U7	19.1998		0
TCGA-AC-A2QI	19.3313		0
TCGA-A2-A0YK	19.3313		0
TCGA-LL-A7SZ	19.5286		0
TCGA-OL-A6VQ	19.7258		0
TCGA-AC-A3W6	19.7916		0
TCGA-A2-A1G0	20.2518		0
TCGA-BH-A0AW	20.4491		0
TCGA-AO-A1KO	20.4491		0
TCGA-A2-A0T4	20.5148		0
TCGA-D8-A141	20.5806		0
TCGA-S3-AA0Z	20.6792		0
TCGA-D8-A1JP	21.008		0
TCGA-A8-A0A6	21.0409		0
TCGA-A2-A4S2	21.1395		0
TCGA-LD-A66U	21.2381		0
TCGA-AC-A2B8	21.5011		1
TCGA-D8-A4Z1	21.6655		0
TCGA-BH-A0BJ	21.6984		0
TCGA-BH-A8G0	21.7641		0
TCGA-AC-A3QP	22.1915		0
TCGA-AO-A0J8	22.3559		0
TCGA-MS-A51U	22.3888		0
TCGA-A2-A3XS	22.4217		1
TCGA-OL-A66I	23.4737		0
TCGA-BH-A5J0	23.5066		0
TCGA-A7-A26G	23.7367		0
TCGA-A2-A0YT	23.7696		0
TCGA-BH-A0HF	23.9011		0
TCGA-EW-A1P7	23.9669		1
TCGA-A7-A26F	24.2627		0
TCGA-BH-A0EB	24.4929		0
TCGA-E9-A24A	24.5586		0
TCGA-OL-A5RY	24.723		0
TCGA-E9-A1QZ	24.8216		0
TCGA-LL-A440	24.9532		0
TCGA-A8-A07U	24.986		0
TCGA-AC-A2FE	25.1833		1
TCGA-A2-A0YD	25.2819		0
TCGA-D8-A1X8	25.7422		0
TCGA-BH-A1F0	25.8079		1
TCGA-EW-A2FV	25.9066		0
TCGA-EW-A1OV	25.9394		0
TCGA-OL-A66N	26.0381		0
TCGA-A7-A13H	26.1367		1
TCGA-E9-A5FK	26.6956		0
TCGA-AQ-A04J	26.9257		0
TCGA-E2-A108	27.5175		0
TCGA-E9-A1R0	28.2737		0
TCGA-E2-A1B6	28.5038		0
TCGA-LL-A442	29.2271		0
TCGA-E9-A3QA	30.1805		0
TCGA-E9-A3X8	30.4435		0
TCGA-BH-A0EE	31.0024		0
TCGA-EW-A6SC	31.2983		0
TCGA-A7-A26E	31.364		0
TCGA-E9-A227	32.0544		0
TCGA-E2-A1B5	32.3503		0
TCGA-AC-A3BB	32.449		0
TCGA-AQ-A1H3	32.5147		0
TCGA-B6-A3ZX	32.6791		1
TCGA-AQ-A54O	32.9092		0
TCGA-E9-A3Q9	32.9092		0
TCGA-E2-A1B4	33.0079		0
TCGA-EW-A1P1	33.3366		1
TCGA-E2-A1II	33.6983		0
TCGA-E2-A1IH	33.7311		0
TCGA-BH-A1FH	33.9941		1
TCGA-EW-A3E8	34.027		0
TCGA-A7-A0CG	34.29		0
TCGA-E2-A573	34.9147		0
TCGA-A2-A0ET	35.0462		0
TCGA-E9-A1NE	35.7695		0
TCGA-BH-A18I	35.9339		0
TCGA-A2-A04Y	36.1311		0
TCGA-A2-A3KC	36.2297		0
TCGA-BH-A28O	36.8215		0
TCGA-BH-A0C1	36.9201		1
TCGA-A8-A08B	38.0051		0
TCGA-BH-A0DH	38.0051		0
TCGA-A8-A0AD	38.0379		0
TCGA-AR-A2LN	38.1694		0
TCGA-AR-A5QP	38.9585		0
TCGA-EW-A1IX	39.7146		0
TCGA-OL-A5RU	40.0763		0
TCGA-AR-A2LQ	40.5365		0
TCGA-AC-A2FB	40.5694		0
TCGA-A2-A0SX	40.7338		1
TCGA-E9-A22D	41.0297		0
TCGA-BH-A0C0	41.753		0
TCGA-AR-A1AT	41.8187		0
TCGA-BH-A1EU	42.279		0
TCGA-BH-A0W5	42.3447		0
TCGA-OL-A66L	42.7721		0
TCGA-BH-A0BF	43.5283		0
TCGA-E2-A3DX	43.5612		0
TCGA-A2-A0CK	44.8433		1
TCGA-E9-A1RA	45.0077		0
TCGA-D8-A27K	48.0324		0
TCGA-A1-A0SF	48.0981		0
TCGA-A2-A0YL	48.4597		0
TCGA-5L-AAT0	48.5584		0
TCGA-A2-A0YI	49.4789		0
TCGA-A2-A3XZ	50.3666		0
TCGA-AO-A0JC	50.8597		0
TCGA-AO-A0J4	52.1748		0
TCGA-A2-A259	52.4707		0
TCGA-EW-A2FS	52.7337		0
TCGA-BH-A0HA	52.9638		0
TCGA-EW-A1P3	52.9638		0
TCGA-WT-AB41	52.9638		0
TCGA-AO-A03U	53.0624		1
TCGA-A2-A0CZ	53.1282		0
TCGA-BH-A0H5	53.2597		0
TCGA-BH-A1FR	53.983		1
TCGA-E2-A1L6	54.1802		0
TCGA-A2-A0SU	54.6405		0
TCGA-D8-A1XO	55.298		0
TCGA-D8-A1JB	55.4953		0
TCGA-E2-A15I	55.6268		0
TCGA-BH-A1EW	55.6925		1
TCGA-BH-A0BQ	56.1857		1
TCGA-E2-A1IK	59.1774		0
TCGA-A2-A1FX	60.7226		0
TCGA-AC-A2FG	60.9199		0
TCGA-BH-A0BM	61.676		0
TCGA-AO-A0JJ	62.0377		0
TCGA-BH-A0AZ	63.0897		0
TCGA-BH-A0H3	63.3856		0
TCGA-AR-A2LM	63.6157		0
TCGA-AR-A0TX	64.8322		0
TCGA-GM-A3XN	66.3774		0
TCGA-BH-A0DV	67.8568		0
TCGA-AO-A03R	68.7445		0
TCGA-AR-A255	71.0458		0
TCGA-A2-A0ES	71.9992		0
TCGA-GM-A4E0	72.0321		0
TCGA-GM-A2DH	72.0978		0
TCGA-BH-A0BO	72.2293		0
TCGA-BH-A18M	72.5581		0
TCGA-AC-A23G	73.906		0
TCGA-AC-A2FO	74.1362		0
TCGA-BH-A1FE	74.7279		1
TCGA-BH-A0DE	77.9827		0
TCGA-BH-A0DL	78.2786		0
TCGA-A2-A04Q	78.4101		0
TCGA-BH-A0DT	79.0019		0
TCGA-A2-A0EQ	79.758		0
TCGA-A2-A0EO	80.2841		0
TCGA-BH-A0E9	81.8292		0
TCGA-BH-A1ET	82.8484		0
TCGA-AR-A0TS	84.0977		0
TCGA-BH-A0B7	84.1306		0
TCGA-AR-A24O	84.1963		1
TCGA-GM-A2DI	85.1498		0
TCGA-AR-A1AO	86.0703		0
TCGA-AR-A1AX	86.4319		0
TCGA-AR-A2LJ	86.5306		0
TCGA-AR-A1AW	86.5306		0
TCGA-PE-A5DE	86.958		0
TCGA-AC-A2FK	87.1223		0
TCGA-E2-A1B1	87.221		0
TCGA-A2-A04U	87.2538		0
TCGA-A2-A0CQ	88.6018		0
TCGA-B6-A0RT	89.4566		0
TCGA-AC-A2FF	90.7059		0
TCGA-AR-A252	93.3031		0
TCGA-BH-A1F6	97.4784		0
TCGA-B6-A0WS	97.4784		0
TCGA-AR-A1AL	97.6756		0
TCGA-AO-A12B	98.2674		0
TCGA-AR-A1AM	98.3332		0
TCGA-A2-A0CV	98.9907		0
TCGA-A2-A0CL	99.1222		0
TCGA-A2-A0ST	99.188		0
TCGA-AR-A1AQ	99.3195		0
TCGA-AC-A2BM	99.3523		0
TCGA-AR-A1AJ	100.996		0
TCGA-AO-A12A	102.311		0
TCGA-AR-A24U	102.837		0
TCGA-AR-A1AK	103.856		0
TCGA-AR-A24T	105.27		0
TCGA-GM-A2DM	106.059		0
TCGA-A2-A25A	107.703		0
TCGA-A2-A0CR	107.933		0
TCGA-BH-A42U	110.596		0
TCGA-B6-A0IH	112.371		0
TCGA-A2-A0CO	114.804		0
TCGA-A2-A0EP	118.453		0
TCGA-AR-A24M	120.327		0
TCGA-BH-A1FB	120.623		1
TCGA-BH-A209	130.157		0
TCGA-A2-A0EN	134.399		0
TCGA-B6-A0RQ	140.283		0
TCGA-B6-A0RV	169.51		0

## Sheet: Ext Data Fig1b - CESC
CESC (PFS)	Time (months)	CLEC9Alow (n = 73)	CLEC9Ahigh (n = 73)
TCGA-EK-A3GM	0	0
TCGA-ZJ-AAXB	0	0
TCGA-ZJ-AB0I	0	0
TCGA-EK-A2RO	0.0657527	0
TCGA-EK-A2RB	0.295887	0
TCGA-EA-A97N	0.36164	0
TCGA-EK-A2PM	0.591774	0
TCGA-ZJ-AAXA	1.41368	0
TCGA-EK-A2R8	1.44656	0
TCGA-EK-A2RM	1.64382	0
TCGA-VS-A9UJ	1.70957	1
TCGA-EK-A2RJ	1.74245	0
TCGA-EK-A2RE	1.87395	0
TCGA-JW-A5VH	3.09038	1
TCGA-VS-A9V4	3.28764	1
TCGA-VS-A9UV	3.41914	1
TCGA-VS-A94Y	4.73419	1
TCGA-C5-A1BN	5.45747	1
TCGA-EK-A2IP	6.64102	0
TCGA-UC-A7PD	6.64102	1
TCGA-VS-A8QC	8.64648	1
TCGA-Q1-A6DT	9.041	1
TCGA-MA-AA41	9.1725	0
TCGA-HM-A6W2	9.43551	0
TCGA-VS-A8EB	10.0273	1
TCGA-C5-A1M6	10.3889	1
TCGA-IR-A3LB	10.4218	1
TCGA-VS-A9UL	11.0465	1
TCGA-MA-AA43	11.3752	0
TCGA-EK-A2GZ	12.5916	0
TCGA-C5-A7X5	13.6108	1
TCGA-C5-A907	14.7286	0
TCGA-EX-A3L1	15.2218	0
TCGA-C5-A7CL	15.4848	1
TCGA-VS-A9V0	15.6163	1
TCGA-Q1-A5R3	15.945	0
TCGA-FU-A3WB	16.1423	0
TCGA-VS-A94X	16.6354	1
TCGA-C5-A7UC	17.1943	0
TCGA-2W-A8YY	17.5231	0
TCGA-DS-A7WH	17.5231	0
TCGA-4J-AA1J	17.819	0
TCGA-C5-A1M9	18.2464	1
TCGA-EK-A2PI	19.2655	0
TCGA-C5-A1BQ	19.8573	0
TCGA-MA-AA3X	20.2847	0
TCGA-C5-A7CM	20.3505	0
TCGA-C5-A8ZZ	20.9094	0
TCGA-VS-A9UR	22.1915	1
TCGA-Q1-A73S	22.6189	0
TCGA-EA-A4BA	24.8216	0
TCGA-EA-A5O9	25.9066	0
TCGA-WL-A834	26.0052	0
TCGA-EK-A2H1	26.2682	0
TCGA-EA-A5FO	26.7942	0
TCGA-DS-A0VM	28.5367	1
TCGA-FU-A3HY	31.364	0
TCGA-VS-A8EH	32.4161	0
TCGA-FU-A57G	35.4407	0
TCGA-FU-A3HZ	36.2626	0
TCGA-EA-A3Y4	36.8873	0
TCGA-EK-A2RL	37.5777	1
TCGA-C5-A2LS	44.2187	0
TCGA-VS-A8EC	46.52	0
TCGA-C5-A3HD	52.0104	0
TCGA-C5-A1MF	53.1611	0
TCGA-MY-A5BD	54.8049	0
TCGA-VS-A957	55.4953	0
TCGA-IR-A3LI	81.9607	0
TCGA-DR-A0ZL	87.747	0
TCGA-C5-A7CK	134.333	0
TCGA-IR-A3LA	137.16	0
TCGA-C5-A7CH	154.322	0
TCGA-ZJ-AAXJ	0		0
TCGA-ZJ-AAXN	0		0
TCGA-EK-A2PK	0.394516		0
TCGA-EK-A2PL	0.427393		0
TCGA-EK-A2RK	0.427393		0
TCGA-ZJ-AAX4	0.690403		0
TCGA-LP-A5U3	0.821909		0
TCGA-EK-A2R7	0.887662		0
TCGA-EX-A69M	2.53148		1
TCGA-C5-A7X8	2.72874		0
TCGA-PN-A8MA	2.95887		0
TCGA-C5-A1MP	3.58352		0
TCGA-C5-A3HE	8.28484		1
TCGA-MA-AA42	8.51498		0
TCGA-EA-A439	10.3889		1
TCGA-EA-A44S	12.1314		0
TCGA-FU-A23K	12.23		0
TCGA-DS-A1OA	12.4601		1
TCGA-LP-A4AX	12.493		0
TCGA-EX-A8YF	13.019		1
TCGA-EA-A3QD	13.0519		0
TCGA-LP-A7HU	13.3478		0
TCGA-EA-A78R	13.4793		0
TCGA-EA-A5ZE	13.9724		1
TCGA-RA-A741	14.5971		0
TCGA-C5-A3HF	14.7944		1
TCGA-HM-A4S6	14.9259		0
TCGA-VS-A9UT	15.8464		0
TCGA-JX-A3PZ	16.1423		1
TCGA-VS-A9V2	18.2464		0
TCGA-R2-A69V	19.5943		0
TCGA-EX-A69L	19.7916		0
TCGA-MU-A5YI	20.7121		1
TCGA-MA-AA3W	22.5203		0
TCGA-C5-A1M5	22.7833		1
TCGA-FU-A23L	23.8354		0
TCGA-VS-A8EI	23.9669		0
TCGA-EA-A6QX	23.9997		0
TCGA-VS-A9UD	24.2956		0
TCGA-EA-A3QE	25.0189		0
TCGA-EA-A43B	26.0052		0
TCGA-FU-A3TQ	26.1367		0
TCGA-C5-A1MI	26.4655		1
TCGA-MU-A51Y	28.0764		0
TCGA-EA-A3HR	30.9038		0
TCGA-VS-A8QM	31.2654		1
TCGA-EA-A3HS	31.5284		0
TCGA-EA-A3HU	33.3037		0
TCGA-VS-A94Z	33.3695		0
TCGA-MY-A5BE	35.0462		0
TCGA-C5-A2M1	38.4325		0
TCGA-VS-A94W	40.8653		0
TCGA-EK-A2RA	40.9639		0
TCGA-VS-A9UI	45.1064		0
TCGA-C5-A8XH	45.8296		0
TCGA-VS-A9U7	48.394		0
TCGA-BI-A0VR	49.4789		0
TCGA-C5-A7XC	50.9912		0
TCGA-VS-A959	51.32		0
TCGA-C5-A1ME	57.7309		0
TCGA-DR-A0ZM	58.8815		0
TCGA-DG-A2KM	63.9774		0
TCGA-VS-A8EL	65.4897		0
TCGA-C5-A2LY	78.3443		0
TCGA-C5-A2LX	83.0457		0
TCGA-C5-A7UI	94.9469		0
TCGA-C5-A2LZ	95.1113		1
TCGA-C5-A7CJ	101.818		0
TCGA-C5-A7UH	131.111		0
TCGA-C5-A1BJ	144.163		0
TCGA-C5-A1BL	173.291		0
TCGA-C5-A1BK	177.039		0
TCGA-C5-A7CG	210.672		0

## Sheet: Ext Data Fig1b - HNSC
HNSC (PFS)	Time (months)	CLEC9Alow (n = 128)	CLEC9Ahigh (n = 128)
TCGA-CV-7421	0.0657527	0
TCGA-CV-A463	0.756156	0
TCGA-BA-A6DG	2.26847	1
TCGA-BB-4227	2.79449	1
TCGA-UF-A71A	2.82737	1
TCGA-CQ-5326	2.926	1
TCGA-CV-6441	3.12325	1
TCGA-CV-A6JM	3.51777	1
TCGA-CV-A6JU	3.6164	0
TCGA-CV-6962	4.14242	0
TCGA-HD-A634	4.27393	1
TCGA-CN-6024	5.12871	1
TCGA-HD-7229	5.32597	1
TCGA-BB-4224	5.75336	1
TCGA-CQ-6225	5.91774	1
TCGA-C9-A47Z	6.27938	0
TCGA-CV-A45X	6.50952	0
TCGA-BB-A6UO	6.96979	1
TCGA-CV-5978	7.06842	1
TCGA-CV-6956	7.13417	1
TCGA-CV-7434	7.16704	0
TCGA-QK-A6IH	7.49581	1
TCGA-BB-A5HY	7.56156	1
TCGA-CQ-7065	7.56156	1
TCGA-CN-4731	7.98895	1
TCGA-CN-6998	8.02183	1
TCGA-CR-6493	8.12046	1
TCGA-IQ-A61G	8.18621	1
TCGA-CN-6021	9.07387	1
TCGA-CN-6997	9.1725	1
TCGA-CV-5435	9.33688	1
TCGA-BA-4076	9.40264	1
TCGA-CV-7413	9.66565	0
TCGA-CV-6935	9.69852	1
TCGA-CQ-5332	10.4218	0
TCGA-CN-6988	10.4547	0
TCGA-CV-7180	10.7506	1
TCGA-MZ-A7D7	11.1451	1
TCGA-UF-A7JK	11.2108	1
TCGA-BA-6868	11.3095	1
TCGA-BA-A6DA	11.5396	0
TCGA-CN-5367	11.5725	0
TCGA-CR-5247	11.7697	0
TCGA-F7-A622	11.8026	1
TCGA-CV-7253	11.8684	1
TCGA-P3-A6T0	11.9999	1
TCGA-CV-6945	12.0327	1
TCGA-QK-A8ZA	12.1971	0
TCGA-D6-A4ZB	12.3615	0
TCGA-CN-A63W	12.3944	0
TCGA-D6-A6ES	12.7889	0
TCGA-CR-7389	12.8875	0
TCGA-CN-4742	13.0519	1
TCGA-P3-A6T8	13.1505	0
TCGA-CV-A6K1	13.1834	1
TCGA-TN-A7HJ	13.2492	0
TCGA-HD-A633	13.7752	1
TCGA-IQ-A61O	13.8409	0
TCGA-BB-7871	14.0711	1
TCGA-CN-6989	14.3341	1
TCGA-MT-A51W	14.367	0
TCGA-BB-A5HZ	14.3998	1
TCGA-BB-8601	14.4656	1
TCGA-DQ-5631	14.6957	1
TCGA-CV-7424	14.893	1
TCGA-H7-8502	15.0574	0
TCGA-QK-AA3J	15.3204	0
TCGA-CV-7418	16.2409	1
TCGA-BA-A8YP	16.4053	0
TCGA-CR-6491	16.4053	1
TCGA-CV-7437	16.6354	1
TCGA-CQ-A4CI	16.9971	1
TCGA-QK-A64Z	18.1806	1
TCGA-BB-4228	18.3779	0
TCGA-IQ-A6SG	19.0354	0
TCGA-CV-5436	19.1998	1
TCGA-QK-A6VB	20.1532	1
TCGA-CV-6937	20.5148	0
TCGA-WA-A7GZ	20.5477	0
TCGA-CV-A45P	21.008	1
TCGA-BA-6869	21.1724	0
TCGA-CV-7177	21.797	1
TCGA-HD-7831	21.9285	1
TCGA-CV-7440	22.1915	0
TCGA-CN-A63V	22.323	0
TCGA-HD-7754	25.7422	0
TCGA-CV-6940	26.4326	0
TCGA-CN-4730	26.86	0
TCGA-HD-7832	27.4846	0
TCGA-HD-7917	27.4846	0
TCGA-CV-A45O	27.9778	0
TCGA-CV-A6JT	28.0107	0
TCGA-BA-A4IG	28.1093	0
TCGA-HD-7753	28.4709	0
TCGA-CQ-A4CB	29.3586	0
TCGA-MT-A67A	30.049	0
TCGA-CV-6951	30.0819	1
TCGA-CV-7243	31.364	0
TCGA-CN-A63U	31.6928	0
TCGA-F7-8298	32.712	0
TCGA-CR-6472	34.5202	0
TCGA-CN-6992	35.0462	0
TCGA-IQ-A61H	37.4133	0
TCGA-CR-7365	39.1557	0
TCGA-CV-6948	42.3776	0
TCGA-CV-5979	43.2324	0
TCGA-CQ-A4C6	44.4817	0
TCGA-UF-A7J9	44.6461	0
TCGA-P3-A6SX	47.0132	0
TCGA-CR-7367	47.3419	0
TCGA-CN-6016	47.4406	0
TCGA-CV-5976	48.5912	0
TCGA-UF-A71E	49.446	0
TCGA-CV-7261	49.709	0
TCGA-BB-7864	50.2022	0
TCGA-CV-7103	52.3063	1
TCGA-P3-A5QA	52.635	1
TCGA-UF-A719	54.6734	0
TCGA-CV-7406	57.4679	0
TCGA-DQ-5624	58.4542	0
TCGA-CN-5361	67.791	1
TCGA-CV-5442	76.5033	0
TCGA-CV-7432	84.4922	1
TCGA-CV-5973	86.8264	0
TCGA-CV-6933	90.1141	0
TCGA-CV-7423	100.569	0
TCGA-CV-7183	130.881	0
TCGA-CV-A45Q	169.379	0
TCGA-CV-A464	0.920538		1
TCGA-D6-6824	2.53148		0
TCGA-CX-7085	3.02462		1
TCGA-KU-A6H8	3.6164		1
TCGA-CV-A6JO	4.1753		1
TCGA-CQ-6227	4.24105		1
TCGA-DQ-7596	4.50406		1
TCGA-P3-A5QF	4.60269		1
TCGA-CN-5358	4.76707		1
TCGA-CV-A6K0	4.79995		1
TCGA-BB-4225	4.79995		0
TCGA-QK-A8Z8	5.62186		1
TCGA-QK-A6II	5.78624		1
TCGA-CQ-5333	5.78624		1
TCGA-BB-4217	6.14788		0
TCGA-D6-6515	6.41089		1
TCGA-CQ-5325	6.70678		1
TCGA-BA-A6DB	6.83828		1
TCGA-T2-A6WX	6.87116		1
TCGA-MZ-A5BI	7.13417		0
TCGA-CN-A63T	7.39718		0
TCGA-D6-A6EM	7.62731		1
TCGA-CR-7404	7.69307		1
TCGA-CR-6487	7.69307		0
TCGA-MT-A51X	7.95608		0
TCGA-CV-7100	9.00812		1
TCGA-CR-7377	9.1725		0
TCGA-CR-6481	10.2245		0
TCGA-CV-6955	10.9807		1
TCGA-CR-7388	10.9807		1
TCGA-RS-A6TO	11.1122		1
TCGA-CV-6941	11.2437		0
TCGA-CR-6482	11.3423		0
TCGA-CN-6996	11.5067		1
TCGA-CR-6484	11.6382		0
TCGA-F7-A624	12.4273		0
TCGA-MT-A67F	12.6245		0
TCGA-C9-A480	12.6903		0
TCGA-BB-A6UM	12.9204		0
TCGA-CR-7383	14.9259		1
TCGA-H7-8501	15.156		0
TCGA-BA-A4IF	15.2218		1
TCGA-IQ-A6SH	15.4848		0
TCGA-D6-6825	16.1423		0
TCGA-QK-A6IF	16.5039		1
TCGA-UF-A7JO	17.2601		1
TCGA-F7-A620	17.8519		0
TCGA-CR-7380	18.4436		1
TCGA-QK-A6VC	19.7258		0
TCGA-CV-6943	19.7916		1
TCGA-CN-A6V1	19.8244		0
TCGA-CR-7382	20.1861		1
TCGA-F7-A50G	20.2518		0
TCGA-TN-A7HL	20.3505		0
TCGA-DQ-7591	20.4491		0
TCGA-BA-5557	20.482		0
TCGA-BA-A6DL	20.482		0
TCGA-CN-A6V6	20.8765		0
TCGA-H7-A76A	20.9422		0
TCGA-CV-6433	21.0737		0
TCGA-QK-A652	21.2052		0
TCGA-F7-8489	21.6326		0
TCGA-CV-6939	21.8957		1
TCGA-BB-7861	22.4217		0
TCGA-D6-A6EN	22.5861		0
TCGA-CV-7415	22.8491		1
TCGA-CV-5971	23.0463		0
TCGA-D6-A74Q	23.3422		0
TCGA-CN-A499	23.5723		0
TCGA-UF-A7JT	23.6052		1
TCGA-BA-5556	23.8354		0
TCGA-CR-7397	24.7888		0
TCGA-D6-6516	25.4134		0
TCGA-QK-A6V9	27.386		0
TCGA-CN-6017	28.0435		0
TCGA-CV-6960	28.3394		0
TCGA-D6-A6EK	28.7668		0
TCGA-CR-7373	29.2271		0
TCGA-UF-A7JH	29.4572		0
TCGA-CR-7391	30.0161		0
TCGA-CR-7395	30.575		0
TCGA-CR-7376	31.9558		0
TCGA-CQ-6220	32.3832		0
TCGA-CR-7393	32.6462		0
TCGA-CR-7386	33.7969		1
TCGA-DQ-5630	33.8626		0
TCGA-CN-A497	35.0133		0
TCGA-DQ-7594	35.638		1
TCGA-CV-7242	35.9996		0
TCGA-F7-7848	37.1832		0
TCGA-IQ-A61E	37.7092		0
TCGA-CQ-7068	37.7421		1
TCGA-CR-5249	37.8736		0
TCGA-CQ-7063	38.1366		1
TCGA-CN-6994	38.8927		0
TCGA-DQ-7593	40.2407		0
TCGA-BA-5152	42.3447		0
TCGA-CR-7394	44.2516		0
TCGA-BB-7866	44.9748		0
TCGA-CN-5374	45.0077		1
TCGA-CQ-5331	45.994		0
TCGA-DQ-7590	46.4543		0
TCGA-CR-7392	46.8488		0
TCGA-CV-A45Z	48.1967		1
TCGA-CR-6470	50.0049		0
TCGA-BA-5153	50.0378		1
TCGA-CX-A4AQ	51.1227		0
TCGA-P3-A5QE	51.2542		0
TCGA-CN-5373	52.0761		0
TCGA-CN-4733	52.1419		0
TCGA-BA-5559	53.0624		1
TCGA-CQ-5327	54.5747		0
TCGA-CV-6003	54.7391		0
TCGA-UF-A7JF	55.4295		0
TCGA-CN-4734	55.561		0
TCGA-CR-6467	58.4213		0
TCGA-CQ-5330	62.3664		0
TCGA-CV-A461	67.8568		0
TCGA-CV-7178	71.2102		1
TCGA-CN-5360	71.3088		0
TCGA-P3-A6T2	75.5499		0
TCGA-CV-7235	77.1608		0
TCGA-CV-7238	89.6538		0
TCGA-BB-4223	105.895		0
TCGA-CV-7427	107.9		1
TCGA-CV-7091	111.155		0
TCGA-CV-6942	140.777		0
TCGA-CV-7410	210.968		1

## Sheet: Ext Data Fig1b - LIHC
LIHC (PFS)	Time (months)	CLEC9Alow (n = 91)	CLEC9Ahigh (n = 91)
TCGA-RC-A6M3	0	0
TCGA-FV-A495	0.0328763	0
TCGA-ED-A7PZ	0.197258	0
TCGA-ED-A7PX	0.197258	0
TCGA-RC-A6M6	0.295887	0
TCGA-EP-A2KC	0.624651	0
TCGA-BW-A5NO	0.657527	0
TCGA-RC-A6M4	0.72328	0
TCGA-G3-AAV4	0.887662	0
TCGA-GJ-A6C0	1.01917	0
TCGA-BC-A10Z	1.1178	0
TCGA-DD-A1EE	1.44656	1
TCGA-DD-A73E	1.44656	0
TCGA-G3-AAV6	1.44656	1
TCGA-DD-AAD0	1.54519	1
TCGA-UB-A7MB	1.57806	1
TCGA-DD-AAD6	1.64382	1
TCGA-ED-A8O6	1.84108	0
TCGA-2Y-A9H9	1.9397	1
TCGA-DD-A11A	2.59723	0
TCGA-DD-AACH	2.72874	1
TCGA-DD-A3A4	2.86024	1
TCGA-RC-A7SH	2.99175	1
TCGA-DD-AACJ	3.28764	1
TCGA-BW-A5NP	3.35339	1
TCGA-WX-AA47	3.38626	1
TCGA-DD-AACQ	3.45202	1
TCGA-DD-AAE6	3.45202	1
TCGA-DD-A4NQ	4.14242	1
TCGA-DD-AAD5	4.27393	1
TCGA-DD-A3A7	4.73419	1
TCGA-CC-A7IK	4.93145	1
TCGA-BC-A112	5.03008	0
TCGA-DD-A1EK	5.49035	1
TCGA-DD-A39Y	5.62186	0
TCGA-CC-A7IL	5.88487	1
TCGA-CC-A5UD	5.9835	1
TCGA-DD-A4NE	6.24651	1
TCGA-DD-AAED	6.50952	1
TCGA-XR-A8TF	7.59444	1
TCGA-DD-A3A1	7.66019	0
TCGA-KR-A7K7	7.85745	1
TCGA-DD-A73B	7.89032	1
TCGA-CC-A7IF	8.35059	1
TCGA-DD-A1EJ	8.64648	1
TCGA-MI-A75I	8.71223	1
TCGA-CC-A7II	9.13963	1
TCGA-ED-A66Y	9.7314	0
TCGA-CC-A8HU	9.89578	1
TCGA-RC-A7SK	10.2574	1
TCGA-DD-AACV	11.3095	1
TCGA-WJ-A86L	11.3423	0
TCGA-G3-A5SI	11.441	1
TCGA-BC-A5W4	12.6245	1
TCGA-DD-AADW	12.6903	1
TCGA-DD-AAW2	12.8547	1
TCGA-ZP-A9D4	12.9862	0
TCGA-2Y-A9H8	13.0848	1
TCGA-BC-A10Y	13.1505	1
TCGA-ED-A8O5	13.3478	0
TCGA-DD-AA3A	13.4793	0
TCGA-LG-A9QC	13.9724	0
TCGA-DD-AADQ	14.3341	0
TCGA-BC-A69H	14.5971	0
TCGA-DD-AAEB	15.7149	0
TCGA-DD-A11D	16.3724	1
TCGA-DD-A1EB	16.6026	1
TCGA-DD-AADU	18.2135	0
TCGA-FV-A2QR	18.4436	1
TCGA-DD-AAE3	18.608	0
TCGA-BC-A10U	19.2655	1
TCGA-DD-A73D	19.4628	1
TCGA-MI-A75G	22.9477	0
TCGA-2Y-A9GZ	23.6381	1
TCGA-DD-AAE9	23.7367	0
TCGA-DD-A73A	23.934	0
TCGA-NI-A8LF	26.2682	0
TCGA-DD-A116	27.2216	1
TCGA-KR-A7K2	27.2545	0
TCGA-ZS-A9CE	29.3257	1
TCGA-ED-A459	29.9175	0
TCGA-DD-A4NA	33.1394	0
TCGA-DD-AAD8	40.0763	0
TCGA-DD-AADD	40.4708	0
TCGA-DD-AACT	51.3529	0
TCGA-DD-AAW3	53.6871	0
TCGA-G3-A25U	53.7857	0
TCGA-DD-AAVY	64.7664	0
TCGA-FV-A4ZP	81.7306	0
TCGA-DD-A73G	114.344	0
TCGA-2Y-A9H0	120.821	0
TCGA-CC-A9FV	0		0
TCGA-DD-A4NR	0.295887		0
TCGA-DD-A4ND	0.493145		1
TCGA-DD-AAC8	0.526022		0
TCGA-2Y-A9H3	0.72328		1
TCGA-DD-AACX	1.38081		1
TCGA-KR-A7K0	2.13696		0
TCGA-CC-5260	2.86024		0
TCGA-DD-AACZ	2.89312		1
TCGA-CC-5261	3.18901		0
TCGA-CC-A1HT	3.32051		0
TCGA-UB-AA0U	3.48489		1
TCGA-ED-A5KG	3.6164		1
TCGA-DD-AAE4	3.64928		1
TCGA-DD-AAD1	4.1753		1
TCGA-UB-A7MF	4.37255		1
TCGA-FV-A3I0	5.22734		1
TCGA-CC-A7IE	5.5561		1
TCGA-HP-A5N0	5.88487		1
TCGA-G3-A3CI	5.91774		0
TCGA-CC-A3M9	7.19992		1
TCGA-BC-A8YO	7.2328		1
TCGA-EP-A2KA	9.63277		1
TCGA-DD-A1EC	9.83003		1
TCGA-MI-A75H	9.89578		1
TCGA-UB-AA0V	10.3232		0
TCGA-EP-A3RK	10.5204		1
TCGA-2Y-A9H1	10.5533		1
TCGA-MR-A8JO	10.8492		0
TCGA-BC-A10Q	11.178		1
TCGA-DD-AAC9	11.4081		0
TCGA-2Y-A9H6	11.7369		0
TCGA-LG-A9QD	12.0327		0
TCGA-FV-A3R3	12.0327		0
TCGA-CC-A7IJ	12.5588		0
TCGA-DD-AAVX	12.9204		1
TCGA-ED-A82E	13.4136		0
TCGA-BD-A3EP	13.4464		0
TCGA-ED-A627	13.9067		0
TCGA-5R-AA1D	14.7615		0
TCGA-DD-AADO	14.893		0
TCGA-DD-A39V	14.9587		1
TCGA-DD-AADS	15.5834		0
TCGA-BC-4072	15.6163		1
TCGA-G3-AAV0	15.6491		0
TCGA-DD-AACO	15.7478		1
TCGA-UB-A7ME	15.9779		0
TCGA-G3-A25V	16.0765		1
TCGA-RC-A7SF	16.5039		1
TCGA-K7-A5RG	17.0628		0
TCGA-5R-AA1C	17.0957		0
TCGA-DD-AACC	17.6546		1
TCGA-O8-A75V	17.6875		0
TCGA-2Y-A9GY	20.9422		1
TCGA-DD-AAE2	20.9751		0
TCGA-RC-A7S9	21.0409		0
TCGA-DD-AAEH	21.1724		1
TCGA-DD-AAE7	21.1724		0
TCGA-DD-A118	21.6326		1
TCGA-ZP-A9CZ	23.2107		0
TCGA-WX-AA46	24.8545		0
TCGA-BC-A10X	25.3148		0
TCGA-ED-A4XI	26.9257		0
TCGA-GJ-A3OU	28.8983		1
TCGA-DD-A4NS	29.3586		1
TCGA-DD-AADN	29.523		0
TCGA-DD-AAVP	29.6873		1
TCGA-DD-A4NB	29.9832		1
TCGA-DD-A39X	33.9284		1
TCGA-DD-AADK	34.4873		0
TCGA-DD-AADJ	35.0462		0
TCGA-DD-AAEK	35.0791		0
TCGA-2Y-A9GT	35.6051		1
TCGA-DD-AADI	35.6708		0
TCGA-DD-A73F	35.6708		0
TCGA-ZP-A9CV	35.7695		1
TCGA-ZP-A9D0	35.8681		0
TCGA-2Y-A9GW	40.405		1
TCGA-DD-AADA	40.5365		0
TCGA-DD-AADB	40.8324		0
TCGA-DD-A4NP	42.279		1
TCGA-DD-AAD3	42.5749		0
TCGA-DD-AACI	47.0789		1
TCGA-FV-A23B	47.7693		1
TCGA-DD-AAVQ	49.6104		1
TCGA-DD-AAW0	66.2458		0
TCGA-2Y-A9GX	70.1253		1
TCGA-DD-A1ED	75.6485		0
TCGA-DD-AAVV	80.7114		0
TCGA-DD-AAVR	82.6183		0
TCGA-DD-A3A6	107.111		0

[truncated: 4 more sheets: Ext Data Fig1b - MESO, Ext Data Fig1b - SARC, Ext Data Fig1b - SKCM, Ext Data Fig1b - THCA]
