# Supplementary material for: Cross-presentation of dead cell-associated antigens shapes the neoantigenic landscape of tumor immunity
Source: Nat Immunol. 2026 Jan 2;27(1):72–81. doi: 10.1038/s41590-025-02354-w (PMC12764433; doi:10.1038/s41590-025-02354-w)
Supplement: Supplementary file 9 — Statistical source data. [file 41590_2025_2354_MOESM9_ESM.xlsx]

## Sheet: Ext Data Fig 2a
Time (days)	Rag1–/–												WT												Clec9agfp/gfp
0	0	0	0	0	0	0	0	0	0	0	0	0	0	0	0	0	0	0	0	0	0	0	0	0	0	0	0	0	0	0	0	0	0	0	0
59	44.0444	0	0	18.3183	0	65.3375	0	148.919	35.3026	0	0	0	0	0	0	0	0	0	0	0	0	0	0	0	0	0	0	0	0	0	0	0	0	0	0
61	26.1954	0	0	24.8126	0	89.8046	0	106.967	54.9722	45.0901	0	0	101.42	0	0	0	0	0	0	0	33.813	0	0	0	42.8162	0	0	0	0	0	0	0	0	0	92.7288
65	53.6762	0	0	18.315	0	54.9824	26.4616	112.578	25.6666	90.4037	64.2188	0	111.564	0	0	0	0	0	0	0	105.114	0	0	0	109.849	0	143.845	0	0	0	87.7812	0		0	76.5053
68	42.8723	0	0	20.52	0	72.576	36.0297	103.841	43.0566	97.9548	55.0293	0	137.581	58.428	202.223	106.008	225.685	109.914	103.664	0	98.9494	0	0	0	303.028	169.95	102.293	0	0	252.217	84.5694	0		0	113.165
72	34.3828	0	132.189	21.5462	0	53.2469	19.205	65.2751	35.2733	155.829	68	0	96.5419	187.897	156.278	115.177	214.142	157.283	73.6653	0	52.56	0	0	0	348.444	132.135	103.561	53.2562	0	157.7	45.9455	36.1306		39.3576	98.414
75	37.3058	91.5893	142.879	23.2771	0	110.974	33.5664	93.0204	30.7548	100.97	58.3184	0	94.6882	120.058	125.52	135.143	244.273	76.2334	90.0358	0	79.6803	0	0	0	370.924	101.13	82.6281	80.0313	0	166.608	69.914	20.6119		75.6922	122.838
78	49.4648	191.93	122.166	22.7877	0	131.874	26.8341	155.111	49.2092	351.71	180.33	0	122.056	136.977	157.396	232.078	348.956	146.498	153.266	0	117.607	0	0	0	752.881	173.808	103.68	135.705	0	249.466	180.404	49.3028		115.705	179.373
82	24.9657	132.209	108.153	22.0115	0	46.6932	44.3411	279.426	78.576	375.24	256.651	0	88.304	108.252	155.915	231.65	446.571	143.15	143.757	158.226	120.088	0	0	0	764.857	170.89	130.957	350.423	0	626.368	113.445	29.4268		70.5643	140.692
92	31.0763	167.356	328.831	28.3563	0	120.098	50.0713	962.537	225.002	926.544	838.551	0	112.722	142.931	358.65	187.678		142.348	374.507	412.918	569.616	0	138.245			294.881	98.1896	1763.49	137.45	1774.46	106.94	21.0432		114.048	591.706
95	24.5707	374.861	866.731	32.1233	0	247.142	113.013	1339.3	343.857	1904.27	1617.35	0	180.834	216.408	451.114	230.339		36.963	390.313	619.869	643.593	0	211.565			490.494	110.313		237.578		107.193	900.826		196.285
100	16.515			44.0683	0	559.543	123.112		6816.56			0	165.663	160.744	847.858	222.403		36.963		1252.81	585.225	0	102.964			808.143	119.814		442.022		123.107	1128.33		238.794
103	29.4677			33.2838	0		277.951					0	232.444	152.529	1111.52	980.705		36.963		2141.69	597.773	0	172.957			1298.75	112.673		727.825		110.263	1259.15		348.679
106	27.9994			26.828	0		422.779					0	252.996	222.595	1642.9	2161.36		36.963			1106.13	0	93.7494			1745.19	198.264		654.062		110.31			772.359
109	29.4207			38.307	0		503.593					0	178.87	148.42				203.644			1187.78	0	41.1707				187.513		1004.37		77.3418
113	39.448			19.4746	0		1142.71					0	199.282	277.188				381.522			1336.22	0	93.6238				147.812				115.11
116	45.0697			51.9368	0		1237.33					0	368.221	412.291				609.408			1958.61	0	105.007				214.746				177.82
120	77.2826			125.501	0							0	832.628	755.779				868.355				0	62.784				357.353				217.757
123	99.2795			312.27	0							0	1239.05	849.36				1136.94				0	92.1225				550.375				351.018
127	127.072			759.619	0							0	1894.1	1101.5				1551.53				0	70.1811				1619.41				325.003
129	122.263			887.41	0							0		1524.14								0	160.746
134					0							0										0
137					0							0										0
141					0							0										0
144					87.079							0										0
149					116.614							0										0
152					127.8							0										0

## Sheet: Ext Data Fig 2b
	51W1				51W2				51W3				51W4				51W5				51W6				51W7				51W8				88W8				88W3				88W4				88W14				88W16
Time to 250	11.7449	20.8643	11.85	15.2101	31.9848	300	29.9637	29.1883	22.9799	26.0774	19.4389	44.1459	30.0413	32.6211	22.6435	24.2849	300	300	300	300	300	300	300	300	25.9288	26.2262	23.9796	34.1329	16.2159	17.0228	11.5228	11.1892	12.1659	12.2026	10.7483	10.274	14.517	12.9247	16.5095	12.7963	15.1884	16.2436	12.7545	13.2298	13.7565	16.1982	14.4259	14.1315	11.8292
[truncated: 55 more columns]

## Sheet: Ext Data Fig 2c
	51R1					51R2					51R3					51R4					51R5					51R6					51R7					51R8					88R1					88R2
Time to 250	300	300	300	300	300	300	300	40.2949			26.549	20.2241	14.5075			300	300	300			300	188.586	300			16.5084	17.6377	17.7159	18.5506		300	300	74.2356			300	300	29.6314	39.7468		40.334	300	72.3795	65.1467	300	300	300	300	300
[truncated: 46 more columns]

## Sheet: Ext Data Fig 2d
	51D1					51D2					51D3					51D5					51D6					51D7					51D8					51D9					51D10					51D11
Time to 250	300	300	16.2626	300		300	23.1112	300	300		300	300	300	300	300	300	158.269	300	300	300	17.2073	15.5335	16.8727	54.8329	16.4181	300	300	300	300		27.6423	35.3422	300	30.0318		57.7034	300	81.1161			300	300	300	300		8.6213	9.74197	8.10398	11.02
[truncated: 71 more columns]
