# Supplementary material for: Cross-presentation of dead cell-associated antigens shapes the neoantigenic landscape of tumor immunity
Source: Nat Immunol. 2026 Jan 2;27(1):72–81. doi: 10.1038/s41590-025-02354-w (PMC12764433; doi:10.1038/s41590-025-02354-w)
Supplement: Supplementary file 10 — Statistical source data. [file 41590_2025_2354_MOESM10_ESM.xlsx]

## Sheet: Ext Data Fig 3b_88D2
88D2	isotype mAb					anti-CD8 mAb
0	0	0	0	0	0	0	0	0	0	0
6	48.89	32.89	17.02	31.87	19.92	120.43	87.66	62.8	50.88	29.68
8	72.27	81.2	171.78	120.68	38.95	158.27	155.46	76.05	95.46	45.04
11	0	0	0	0	0	502.56	289.82	136.94	239.54	120.35
13	0	0	0	0	0	610.65	543.72	279.68	448.06	211.73
15	0	0	0	0	0	880.82	742.85	402.3	572.53	353.88
18	0	25.5642	0	0	29.9648	1907.77	1109.15	1079.59	1425.72	626.909
Time(days)

## Sheet: Ext Data Fig 3b_88D3
88D3	isotype mAb					anti-CD8 mAb
0	0	0	0	0	0	0	0	0	0	0
6	40	169	96.6	197.56	0	75.24	101.4	94.75	116.85	69.51
8	84.73	140.58	98.06	38.33	0	133.97	159.48	58.61	120.74	111.52
11	45.56	24.22	0	0	0	210.09	250.87	121.83	238.71	239.43
13	33.2151	12.5769	0	0	0	337.92	460.71	197.43	405.67	325.41
15	55.4033	0	0	0	0	429.77	659.31	303.88	552.71	458.57
18	56.3393	0	0	0	0	1058.4	1020.54	606.718	1087.72	843.515
Time(days)

## Sheet: Ext Data Fig 3b_88D4
88D4	isotype mAb					anti-CD8 mAb
0	0	0	0	0	0	0	0	0	0	0
6	29.66	0	23.15	20.53	55.73	79.97	23.98	107.18	97.67	148.5
8	35.74	0	65.59	23.48	87.45	35.94	30.67	130.06	115.05	108.05
11	31.81	0	61.74	33.72	48.09	99.69	113.4	138.17	125.32	202.96
13	66.433	0	26.7462	36.4295	53.215	212.89	130.34	133.55	153.78	250.47
15	79.6333	0	30.8149	62.9598	73.0998	316.81	184.89	266.41	274.08	405.48
18	10.3725	0	16.5381	48.1242	107.035	437.59	417.135	484.476	610	849.267
20	11.5746	0	18.2972	54.4887	165.484	563.47	542.352	577.557	685.507
22	14.4672	0	23.6224	126.836	139.664	698.811	783.232	647.764	990.972
Time(days)

## Sheet: Ext Data Fig 3b_88D6
88D6	isotype mAb					anti-CD8 mAb
0	0	0	0	0	0	0	0	0	0	0
6	66.46	86.02	117.05	116.15	120.77	55.69	47.59	91.58	81.56	0
8	52.09	92.44	104.27	109.96	116.3	102.96	60.37	120.06	135.62	0
11	25.76	47.93	54.36	27.35	21.33	186.62	120.31	249.19	251.66	7.72
13	16.0787	25.7608	49.6264	0	16.0922	322.358	251.23	397.612	362.914	23.5229
15	10	23.5667	75.7097	0	17.6438	603.972	390.615	491.313	486.265	51.2516
18	20.5318	34.4605	132.305	37.5757	0	989.531	597.195	992.019	1068.67	121.436
20	63.5713	128.024	145.717	37.5757	0	1146.42	838.765	1087.51	1123.49	141.781
Time(days)

## Sheet: Ext Data Fig 3b_88D8
88D8	isotype mAb					anti-CD8 mAb
0	0	0	0	0	0	0	0	0	0	0
6	22.94	20	57.97	0	33.96	47.55	61.89	0	55.65	64.12
8	57.31	34.6	78.42	43.95	68.17	95.83	123.54	56.68	120.72	85.26
11	188.2	27.17	158.6	67.5	95.13	224.53	175.67	31.12	149.98	100.22
13	158.352	54.9651	215.326	109.841	128.18	322.274	262.829	109.52	237.633	188.967
15	302.285	84.2537	420.278	199.881	254.703	528.613	432.594	232.377	409.279	275.056
18	452.947	130.882	577.086	347.201	344.735	982.042	676.351	342.958	727.459	483.272
20	569.922	185.753	685.866	462.761	417.653	1122.22	933.029	442.368	1050.64	580.018
Time(days)

## Sheet: Ext Data Fig 3b_88D9
88D9	isotype mAb					anti-CD8 mAb
0	0	0	0	0	0	0	0	0	0	0
6	32.55	37.84	36.41	0	17.25	0	0	0	47.41	20.35
8	20.25	54.59	47.95	0	25.5	39.54	19.83	50.66	67.61	23.72
11	14.19	19.83	29.02	0	34.28	84.05	29.21	80.46	74.06	41.85
13	14.1863	21.4375	21.8071	0	47.0982	143.594	78.25	185.161	115.728	85.7579
15	11.9439	52.9119	17.6438	0	48.1791	239.673	156.594	461.791	233.661	128.718
18	21.4375	34.5413	48.9861	0	30.7558	376.404	300.454	525.241	369.925	218.582
20	19.6217	46.1727	88.2792	0	68.2587	520.836	463.957	580.8	502.807	327.733
Time(days)

## Sheet: Ext Data Fig 3b_88D10
88D10	isotype mAb					anti-CD8 mAb
0	0	0	0	0	0	0	0	0	0	0
6	18.97	0	38.93	13.91	49.37	53.25	44.56	17.48	0	31.66
8	27.01	0	27.01	0	14.75	62.67	61.01	25.12	0	54.73
11	0	0	0	0	0	68.03	78.62	21.65	18.3	74.73
13	0	0	0	0	0	165.278	123.506	64.426	38.6669	112.324
15	0	0	0	0	0	278.004	237.33	83.8253	93.6196	342.695
18	0	0	0	0	0	404.942	511.664	188.167	123.115	451.042
20	0	0	0	0	0	610.988	681.283	299.055	264.763	571.681
Time(days)

## Sheet: Ext Data Fig 3b_88D12
88D12	isotype mAb					anti-CD8 mAb
0	0	0	0	0	0	0	0	0	0	0
6	0	6.1	0	36.01	0	20.18	32.23	29.8	0	28.48
8	0	0	9.61	71.84	0	33.68	44.03	88.86	58.78	31
11	0	0	0	16.69	0	72.69	75.6	122.19	55.68	19.65
13	0	0	0	10.0618	0	56.95	80.56	151.52	66.79	36.92
15	0	0	0	0	0	133.18	106.95	140.54	106.48	35.96
18	0	0	20.4187	0	0	196.587	211.298	264.869	200.955	93.7354
20	0	0	24.5139	0	0	225.685	251.23	291.151	271.244	144.778
22	0	0	49.856	0	0	293.323	297.426	411.687	317.329	166.119
25	0	0	62.3238	0	0	393.058	509.448	458.033	427.336	272.467
Time(days)

## Sheet: Ext Data Fig 3c_88D2
88D2	Rag1–/–(male) (n=4)
0	0	0	0	0
4	14.3252	17.7908	29.7663	15.2452
6	31.6409	29.5759	45.2534	55.9162
8	64.7752	70.6678	83.627	104.85
11	285.627	148.802	210.293	392.831
13	421.928	313.484	338.221	537.611
15	954.069	501.675	1053.37	687.883
17	1324.8	855.381	1478.8	1534.05
19	1734.33	1133.17
Time(days)

## Sheet: Ext Data Fig 3c_88D3
88D3	Rag1–/–(male) (n=4)
0	0	0	0	0
4	21.2103	23.1081	24.6726	10.6835
6	34.4646	31.612	70.0877	47.3559
8	94.3574	50.9503	136.088	78.3541
10	223.308	97.0368	253.946	133.032
13	736.09	239.17	978.955	515.139
15	1112.28	600.496		550.127
17	1386.71	863.569		1059.86
Time(days)

[truncated: 13 more sheets: Ext Data Fig 3c_88D4, Ext Data Fig 3c_88D6, Ext Data Fig 3c_88D9, Ext Data Fig 3d_51D1, Ext Data Fig 3d_51D2, Ext Data Fig 3d_51D3, Ext Data Fig 3d_51D5, Ext Data Fig 3d_51D7, Ext Data Fig 3d_51D10, Ext Data Fig 3d_88D8, Ext Data Fig 3d_88D10, Ext Data Fig 3d_88D12, Ext Data Fig 3e_51D9]
