# Supplementary material for: Cross-presentation of dead cell-associated antigens shapes the neoantigenic landscape of tumor immunity
Source: Nat Immunol. 2026 Jan 2;27(1):72–81. doi: 10.1038/s41590-025-02354-w (PMC12764433; doi:10.1038/s41590-025-02354-w)
Supplement: Supplementary file 11 — Statistical source data. [file 41590_2025_2354_MOESM11_ESM.xlsx]

## Sheet: Ext Data Fig 6a
	WT	R913→L
parental			1
low	1.55	1.52
high	9.37	9.15
